# Supplementary material for: The impact of social support on the quality of sports participation among individuals with disabilities: the chain mediating effects of psychological capital and self-esteem
Source: Front Psychol. 2025 Nov 5;16:1662636. doi: 10.3389/fpsyg.2025.1662636 (PMC12626874; doi:10.3389/fpsyg.2025.1662636)
Supplement: Supplementary file 1 [file Table_1.XLSX]

## Sheet: Sheet1
性别	区域	年龄	城乡	A1	A2	A3	A4	A5	A6	A7	A8	A9	A10	X	B1	B2	B3	Y	C1	C2	C3	C4	C5	C6	C7	C8	C9	C10	C11	C12	C13	C14	C15	C16	C17	C18	C19	C20	C21	C22	C23	C24	C25	C26	M1	D1	D2	D3	D4
2	3	1	1	4	4	4	4	4	4	4	4	4	4	4	5	5	5	5	7	7	7	7	7	7	7	7	7	7	7	7	7	7	7	7	7	7	7	7	7	7	7	7	7	7	4	1	4	4	4
1	2	3	2	4	4	4	4	4	4	4	4	4	4	4	5	5	5	5	7	7	7	7	7	7	7	7	7	7	7	7	7	7	7	7	7	7	7	7	7	7	7	7	7	7	4	1	2	2	1
1	1	2	1	4	4	4	4	4	4	4	4	4	4	4	5	5	5	5	7	7	7	7	7	7	7	7	7	7	7	7	7	7	7	7	7	7	7	7	7	7	7	7	7	7	4	4	4	4	4
1	2	2	2	4	4	4	4	4	4	4	4	4	4	4	4	5	5	4	7	7	7	7	7	7	7	7	7	7	7	7	7	7	7	7	7	7	7	7	7	7	7	7	7	7	4	1	4	4	3
2	3	2	1	4	4	4	4	4	4	4	4	4	4	4	4	5	5	4	7	7	7	7	7	7	7	7	7	7	7	7	7	7	7	7	7	7	7	7	7	7	7	7	7	7	4	1	3	3	1
1	1	4	2	4	4	4	4	4	4	4	4	4	4	4	4	5	5	4	7	7	7	7	7	7	7	7	7	7	7	7	7	7	7	7	7	7	7	7	7	7	7	7	7	7	4	4	4	4	4
1	2	1	1	4	4	4	4	4	4	4	4	4	4	4	4	5	5	4	7	7	7	7	7	7	7	7	7	7	7	7	7	7	7	7	7	7	7	7	7	7	7	7	7	7	4	4	4	4	4
2	2	4	2	4	4	4	4	4	4	4	4	3	4	3.9	5	5	4	4	7	7	7	7	7	7	7	7	7	7	7	7	7	7	7	7	7	7	7	7	7	7	7	6	7	7	3.97279	4	4	4	4
1	2	2	1	4	4	4	4	3	3	4	4	3	3	3.6	5	4	5	3.75	7	7	7	7	7	7	7	7	7	7	7	7	7	7	7	7	7	7	7	7	7	6	7	7	7	7	3.97279	4	4	4	4
1	1	2	1	4	4	4	3	4	4	4	4	3	2	3.6	5	4	5	3.75	7	7	7	7	7	7	7	7	7	7	7	7	7	7	7	7	7	7	7	7	7	7	6	7	7	6	3.94558	4	4	4	4
1	2	3	1	4	4	4	4	4	4	4	4	4	3	3.9	4	4	4	2.4	7	7	7	7	7	7	7	7	7	7	7	7	7	7	7	7	7	7	7	7	7	7	7	7	7	7	4	3	3	4	4
1	1	2	1	4	3	4	4	4	4	4	2	4	3	3.6	4	3	5	2	7	7	7	7	7	7	7	7	7	7	7	7	7	7	7	7	7	7	7	7	7	7	7	7	7	7	4	1	4	4	4
1	3	1	2	4	4	2	4	4	4	3	3	3	4	3.5	5	3	4	2	7	7	7	7	7	7	7	7	7	7	7	7	7	7	7	6	7	7	7	7	6	7	7	7	7	6	3.91837	4	4	1	4
1	2	3	1	4	2	4	4	2	4	4	3	4	3	3.4	3	5	5	3	7	7	7	7	7	7	7	7	7	7	7	7	7	7	7	7	7	7	7	7	7	7	7	7	7	7	4	4	4	4	4
2	1	1	1	2	4	4	4	4	4	4	4	4	2	3.6	4	4	4	2.4	7	7	7	7	7	7	6	7	7	7	7	7	7	7	7	7	7	7	7	7	7	6	7	7	7	6	3.91837	4	4	4	4
2	2	3	1	4	4	4	4	4	4	4	3	3	3	3.7	3	4	5	2.25	7	7	7	7	7	7	7	7	7	6	7	7	7	7	7	7	7	7	7	6	7	7	7	7	7	7	3.94558	1	1	2	3
2	2	3	1	3	3	1	3	2	1	3	1	3	2	2.2	4	4	4	2.4	7	7	7	7	7	7	7	7	7	7	7	7	7	7	7	6	7	7	7	7	6	7	7	7	7	7	3.94558	1	1	1	1
2	1	4	2	2	2	1	1	2	1	1	2	2	1	1.5	4	4	5	3	7	7	7	7	7	7	7	7	7	7	7	7	7	7	7	7	7	7	7	7	7	7	7	7	7	7	4	4	4	4	4
2	1	1	1	4	4	3	4	3	4	2	4	4	4	3.6	4	5	3	2.4	7	7	7	7	7	6	7	7	7	7	7	7	7	7	7	7	7	7	7	7	7	6	6	7	7	7	3.91837	2	4	4	4
2	2	3	2	4	4	3	2	4	3	4	3	3	4	3.4	3	4	5	2.25	7	7	7	7	7	7	6	7	7	7	7	7	7	7	7	7	7	7	7	7	7	7	7	7	7	7	3.97279	1	2	1	1
1	3	3	2	4	4	4	4	4	4	4	3	4	4	3.9	3	4	5	2.25	7	7	7	7	7	7	7	7	7	7	7	7	7	7	7	7	7	7	7	7	7	7	7	7	7	7	4	4	4	4	4
2	3	3	1	1	1	3	3	3	1	3	1	1	3	2	4	3	5	2	7	7	7	7	7	7	7	7	7	7	7	7	7	7	7	7	7	7	7	7	7	7	7	7	7	7	4	4	4	4	4
1	2	4	2	2	2	2	2	2	2	1	1	1	2	1.7	4	4	5	3	7	7	7	7	7	7	7	7	7	7	7	7	7	7	6	7	7	7	7	7	7	6	7	7	7	7	3.94558	4	4	4	4
2	3	1	1	4	4	2	3	4	4	4	4	3	3	3.5	3	5	4	2.4	7	7	7	7	7	7	7	7	7	7	7	7	7	7	7	7	7	7	7	7	7	7	7	7	7	7	4	4	4	4	4
2	3	3	2	4	4	4	4	4	4	4	4	4	4	4	5	3	4	2	7	7	7	7	7	7	7	7	7	7	7	7	7	7	7	7	7	7	7	7	7	7	7	7	7	7	4	1	3	2	1
2	2	1	2	1	1	2	2	2	2	3	4	1	3	2.1	4	4	5	3	7	7	7	7	7	7	7	7	7	7	7	7	7	7	7	7	7	7	7	7	7	6	7	7	7	7	3.97279	4	4	4	4
1	1	4	2	2	1	2	2	2	1	2	1	1	2	1.6	3	5	4	2.4	7	7	7	7	7	7	7	7	7	7	7	7	7	7	7	7	7	7	7	7	7	7	7	7	7	7	4	4	4	4	2
2	2	4	2	4	4	4	4	4	4	4	4	4	4	4	4	4	4	2.4	7	7	7	7	7	7	7	7	7	7	7	7	7	7	7	7	7	7	7	7	7	7	7	7	7	7	4	4	4	4	4
2	2	2	1	3	4	4	4	4	4	4	4	4	2	3.7	4	4	5	3	7	7	7	7	7	6	7	7	7	6	7	7	7	7	7	7	7	7	7	7	7	7	6	7	6	6	3.86395	4	4	4	4
1	2	4	1	4	4	4	4	4	4	4	4	3	4	3.9	3	5	5	3	7	7	7	7	7	7	7	7	7	7	7	7	7	7	7	7	7	7	7	7	7	7	7	7	7	7	4	3	1	4	4
1	2	4	1	4	2	4	4	4	4	4	2	4	4	3.6	4	4	5	3	7	7	7	7	7	7	7	7	7	7	7	7	7	7	7	7	7	7	7	7	7	7	7	7	7	7	4	1	2	2	2
1	3	2	1	4	4	4	4	4	4	4	4	3	3	3.8	4	3	5	2	7	7	7	7	7	7	7	7	7	7	7	7	7	7	7	7	6	7	7	7	7	7	7	7	7	7	3.97279	1	2	3	2
2	2	3	2	4	2	4	4	4	4	2	3	4	2	3.3	4	4	5	3	7	7	7	7	7	7	7	7	7	7	7	7	6	7	7	7	7	7	7	7	7	7	7	7	7	7	3.97279	4	4	1	4
2	2	4	1	4	4	4	4	4	4	4	4	4	3	3.9	3	4	5	2.25	7	7	7	7	7	7	7	7	7	7	7	7	7	7	7	7	7	7	7	7	7	7	7	7	7	7	4	2	2	1	1
1	3	1	2	4	4	4	4	4	4	4	4	4	4	4	3	5	5	3	7	7	7	7	7	7	7	7	7	6	7	6	7	7	7	7	7	7	7	7	7	7	7	7	7	7	3.94558	4	4	4	4
1	1	1	1	2	4	2	4	4	4	4	4	3	2	3.3	4	4	4	2.4	7	7	7	7	7	7	7	7	7	7	7	7	7	7	7	7	7	7	7	7	7	7	7	7	7	7	4	4	4	4	4
2	3	3	1	4	4	4	4	4	4	4	4	4	4	4	3	5	5	3	7	7	7	7	7	7	7	7	7	7	7	7	7	7	7	7	7	7	7	7	7	7	7	7	7	7	4	4	4	4	4
1	1	1	1	1	2	3	3	1	2	3	2	1	3	2.1	4	4	4	2.4	7	7	7	7	7	7	7	7	7	7	7	7	7	7	6	7	7	7	7	7	7	7	7	7	7	7	3.97279	1	3	1	2
1	3	3	2	4	4	4	4	3	4	3	2	4	3	3.5	4	4	5	3	7	7	7	7	7	7	7	7	7	7	7	7	7	6	7	7	7	7	7	7	7	7	7	7	7	7	3.97279	4	4	4	4
1	3	2	2	4	4	4	4	2	4	4	4	4	3	3.7	4	4	5	3	7	7	7	7	7	7	7	7	7	7	7	7	7	7	6	7	7	7	7	7	7	7	7	7	7	7	3.97279	4	4	4	4
1	1	4	2	4	3	4	4	4	3	2	4	4	4	3.6	3	4	5	2.25	7	7	7	7	7	7	7	7	7	7	7	6	7	7	7	7	7	7	7	7	7	7	7	7	7	6	3.94558	2	3	3	1
1	3	2	2	4	4	4	4	4	4	2	2	3	3	3.4	3	4	5	2.25	7	7	7	7	7	7	7	6	7	7	7	7	7	7	7	7	7	7	7	7	7	7	7	7	7	7	3.97279	4	4	4	4
1	2	1	1	3	4	4	4	4	4	4	3	4	4	3.8	4	4	4	2.4	7	7	7	7	7	7	7	7	7	7	7	7	7	7	7	6	7	7	7	6	7	7	7	7	7	7	3.94558	4	4	2	1
2	1	2	2	4	4	4	4	4	4	4	4	4	2	3.8	3	5	4	2.4	7	7	7	7	7	7	7	7	7	7	7	7	7	7	7	7	7	7	7	7	7	7	7	7	7	7	4	4	4	4	4
2	3	1	2	2	4	4	2	4	4	3	2	2	2	2.9	3	4	5	2.25	7	7	7	7	7	7	7	7	7	7	7	7	7	7	7	7	7	6	7	7	7	7	7	7	7	7	3.97279	4	1	2	4
1	3	4	1	2	2	4	2	4	4	3	2	2	2	2.7	4	4	4	2.4	7	7	7	7	7	7	7	7	7	7	7	7	7	7	7	7	7	7	7	7	7	7	7	7	7	6	3.97279	4	4	4	4
1	1	1	2	4	4	4	4	4	4	4	4	4	4	4	4	4	5	3	7	7	7	7	7	7	7	7	7	7	7	7	7	7	7	7	7	7	7	7	7	7	6	7	7	7	3.97279	4	4	4	2
1	2	2	2	3	1	1	3	2	2	1	1	1	3	1.8	4	4	4	2.4	7	7	7	7	7	7	7	7	6	7	7	7	7	7	6	7	7	7	7	7	7	7	7	7	7	7	3.94558	4	4	4	4
1	3	2	2	4	4	4	4	4	4	4	2	4	2	3.6	4	4	5	3	7	7	7	7	7	7	7	7	7	7	6	7	7	7	7	7	7	7	6	7	7	7	7	7	7	7	3.94558	4	4	4	4
1	2	1	2	4	4	4	4	4	4	4	3	4	2	3.7	4	4	5	3	7	7	7	7	7	7	7	7	7	7	7	7	7	7	7	7	7	7	7	7	7	7	7	7	7	7	4	4	4	4	4
1	3	4	2	4	4	3	3	4	4	3	3	2	2	3.2	3	4	5	2.25	7	7	7	7	7	7	7	7	7	7	7	7	7	7	7	7	7	7	7	7	7	7	7	7	7	7	4	4	4	4	4
2	1	4	2	4	4	4	4	4	4	3	4	4	4	3.9	4	3	5	2	7	7	7	7	7	7	7	7	7	7	7	7	7	7	7	7	7	7	7	7	7	7	7	7	7	7	4	4	4	4	4
2	1	4	2	4	4	2	4	2	4	4	2	3	4	3.3	4	4	4	2.4	7	7	7	7	7	7	7	7	7	7	7	7	7	7	7	7	7	7	7	7	7	7	7	7	7	7	4	2	4	1	2
2	1	1	1	4	4	4	4	4	4	4	3	3	4	3.8	4	4	5	3	7	7	7	7	7	7	7	7	7	6	7	7	7	7	7	7	7	7	7	7	7	7	7	7	7	7	3.97279	4	4	4	4
2	1	4	1	4	4	4	4	4	3	4	4	4	2	3.7	5	3	5	2.5	7	7	7	7	7	7	7	7	7	7	7	7	7	7	7	7	7	7	7	7	7	7	7	7	7	6	3.97279	4	4	4	4
1	1	2	2	4	3	4	4	3	3	4	4	4	4	3.7	4	4	4	2.4	7	7	7	7	7	7	7	6	7	7	7	6	7	7	6	7	7	7	7	7	7	7	7	7	7	7	3.91837	1	4	4	2
1	1	4	1	4	4	4	4	4	4	4	4	4	2	3.8	4	3	5	2	7	7	7	7	7	7	7	7	7	7	7	7	7	7	7	7	7	7	7	7	7	7	7	7	7	7	4	4	4	4	4
1	1	3	1	1	1	2	1	1	2	2	2	1	2	1.5	3	4	5	2.25	7	7	7	7	7	7	7	7	7	7	7	7	6	7	6	7	7	7	7	7	7	7	7	7	7	7	3.94558	4	4	4	4
1	3	4	1	4	4	4	4	4	4	3	4	3	4	3.8	4	4	5	3	7	7	7	7	7	7	7	7	7	7	7	7	7	7	7	7	7	7	7	7	7	7	7	7	7	7	4	4	4	4	3
2	3	3	1	3	4	4	4	3	4	4	4	4	2	3.6	3	4	5	2.25	7	7	7	7	7	6	7	7	4	7	7	7	7	7	6	7	7	7	7	7	7	7	7	7	7	7	3.86395	4	4	4	2
1	1	1	1	3	4	4	3	4	4	4	4	4	3	3.7	4	4	5	3	7	5	7	7	7	7	7	7	7	7	7	7	7	6	7	7	7	7	7	7	7	4	7	7	7	7	3.89116	4	1	4	4
2	2	1	1	4	4	2	4	4	4	4	4	4	3	3.7	4	3	5	2	7	7	7	7	7	7	7	7	7	7	7	7	7	7	7	7	7	7	7	7	7	5	7	7	7	7	3.94558	4	4	3	4
1	3	2	1	4	4	4	3	4	2	4	4	3	4	3.6	4	5	3	2.4	7	7	7	7	7	4	7	7	7	7	7	7	7	7	7	7	7	7	7	7	7	4	7	7	7	7	3.83673	4	4	4	4
1	3	2	2	4	4	4	4	4	4	4	4	4	3	3.9	3	5	5	3	7	7	7	5	7	7	7	7	7	7	7	7	7	7	7	7	7	7	6	7	7	7	7	7	7	7	3.97279	4	4	4	4
2	3	1	1	4	4	4	4	3	4	4	2	4	2	3.5	4	3	5	2	4	7	7	7	7	7	7	7	7	7	7	7	7	7	7	7	7	7	7	7	5	7	5	7	7	7	3.89116	4	4	4	4
1	1	4	2	4	4	4	4	4	4	4	4	4	4	4	4	5	3	2.4	7	7	7	7	7	7	7	7	7	7	7	7	7	7	7	7	7	7	7	7	7	7	7	7	7	7	4	4	4	4	4
2	1	4	2	4	4	4	4	4	4	3	4	4	3	3.8	5	4	5	3.75	7	7	7	7	7	7	7	7	7	7	7	7	7	7	7	7	6	7	7	7	7	7	7	7	7	7	3.97279	1	4	2	2
2	1	3	2	4	3	4	4	4	4	4	4	4	3	3.8	4	4	4	2.4	7	7	7	7	7	7	7	7	7	7	7	7	7	6	7	7	7	7	7	7	7	6	7	7	7	7	3.94558	4	4	4	4
2	3	3	1	2	2	2	3	2	1	2	2	1	3	2	4	3	5	2	7	7	7	7	7	7	7	7	7	7	7	7	7	4	7	7	7	7	7	7	7	7	7	7	7	7	3.91837	4	4	4	4
1	3	4	1	4	4	3	4	4	4	4	4	3	3	3.7	3	5	5	3	7	7	7	6	4	7	7	7	7	7	7	7	7	7	5	7	7	7	7	7	7	7	7	7	7	7	3.94558	4	4	4	4
2	1	3	1	4	4	4	1	4	4	4	3	4	4	3.6	4	4	5	3	7	7	6	7	7	7	7	7	7	7	4	7	7	7	7	7	6	7	7	7	7	7	7	7	7	7	3.89116	4	4	4	4
2	1	1	1	3	2	2	4	4	3	4	4	4	4	3.4	3	4	5	2.25	7	7	7	7	7	7	7	7	7	7	7	7	7	7	7	7	7	7	7	7	7	7	7	7	7	4	3.91837	4	4	4	4
2	1	4	1	4	4	4	4	2	4	4	4	4	2	3.6	5	3	5	2.5	7	7	7	7	7	7	7	7	4	7	7	7	7	7	7	5	7	7	7	7	7	7	7	7	7	7	3.86395	4	4	4	4
1	1	4	2	4	4	4	4	4	4	4	4	4	4	4	4	4	4	2.4	7	7	7	7	5	7	7	7	7	7	7	7	4	7	7	7	7	7	5	7	7	5	7	7	7	7	3.80952	4	4	4	4
2	3	2	1	4	4	4	4	4	4	4	4	4	4	4	4	4	4	2.4	7	7	7	7	6	7	7	7	7	3	7	7	7	7	7	7	7	7	7	7	3	7	3	7	7	7	3.67347	4	4	4	4
2	3	3	1	4	4	4	4	4	3	4	2	2	4	3.5	5	3	5	2.5	7	7	6	6	7	7	7	7	7	7	7	7	7	7	4	7	7	4	7	7	4	3	7	5	7	7	3.59184	4	4	4	4
1	1	3	1	4	4	4	4	3	4	4	4	3	3	3.7	4	4	4	2.4	4	7	7	7	7	7	7	7	7	7	7	7	7	7	7	7	7	4	7	7	7	7	7	7	7	7	3.91837	4	3	4	4
2	2	2	2	3	4	4	4	4	4	4	4	4	4	3.9	4	4	4	2.4	7	7	7	7	7	7	7	7	7	7	7	7	7	7	7	7	7	7	7	7	7	7	7	4	7	7	3.91837	1	4	4	4
1	1	1	2	2	4	4	4	4	4	4	2	4	2	3.4	4	4	5	3	7	7	7	7	7	7	7	7	7	7	7	7	7	4	7	7	7	7	7	7	7	7	7	7	7	7	3.91837	4	3	3	2
1	2	3	2	4	2	4	4	4	4	2	4	1	4	3.3	4	4	4	2.4	2	7	7	5	7	2	6	7	6	7	7	7	7	6	6	7	7	4	5	4	1	7	6	1	7	5	3.12925	4	4	4	4
2	1	3	2	4	4	4	4	4	4	4	4	4	4	4	4	5	3	2.4	7	7	7	7	7	7	7	7	7	4	7	7	7	7	7	7	7	7	7	7	7	7	7	7	7	7	3.91837	4	2	4	4
2	1	2	1	2	4	4	4	4	1	2	4	4	2	3.1	3	4	5	2.25	3	3	3	4	4	7	2	2	4	2	4	2	3	1	7	2	6	2	1	2	4	4	1	3	1	2	1.68707	4	1	4	2
1	3	4	1	4	4	2	2	4	4	4	3	4	3	3.4	3	4	5	2.25	7	4	7	7	7	7	7	7	7	7	7	7	7	3	7	7	7	7	7	7	6	6	7	7	7	7	3.83673	4	1	4	4
1	1	1	2	1	2	1	1	1	2	1	2	2	2	1.5	4	3	5	2	7	7	7	7	7	7	7	7	7	7	7	7	5	7	7	5	7	7	6	7	7	7	7	7	7	7	3.86395	4	4	4	4
1	1	3	1	1	2	1	2	2	1	2	1	1	1	1.4	4	4	4	2.4	7	7	4	7	7	6	7	7	7	7	7	7	5	7	7	7	7	7	7	7	7	7	7	7	7	7	3.91837	4	4	4	4
2	3	3	2	4	4	4	4	4	4	4	4	4	4	4	4	3	5	2	5	5	3	1	1	3	1	5	7	5	2	2	4	4	7	5	5	7	2	3	5	1	5	1	5	7	2.34014	4	4	4	4
2	2	4	1	4	4	4	4	4	4	4	2	4	4	3.8	3	4	5	2.25	7	7	7	7	7	7	7	7	7	7	7	7	4	7	7	5	7	7	7	7	7	7	7	5	7	7	3.80952	4	4	4	4
2	1	2	1	4	4	2	4	4	4	4	3	2	4	3.5	4	4	4	2.4	6	7	7	7	3	7	7	7	2	7	7	7	7	7	7	7	7	7	7	4	7	7	3	7	7	7	3.67347	4	4	2	4
1	2	1	1	4	4	4	4	4	4	4	4	4	4	4	5	3	5	2.5	7	7	7	7	7	7	7	7	7	7	7	6	7	7	7	7	7	7	7	7	7	6	7	7	7	7	3.94558	4	4	4	4
2	1	3	2	4	4	4	4	4	4	4	4	4	3	3.9	4	4	4	2.4	2	7	3	7	7	7	7	7	7	7	7	7	7	7	7	7	7	7	7	7	7	7	7	7	7	6	3.97279	4	4	4	2
2	1	2	1	4	4	4	4	4	4	4	4	4	3	3.9	4	3	5	2	7	7	7	7	7	6	7	7	7	7	7	7	7	7	7	7	7	7	7	7	7	7	7	7	7	7	3.97279	2	4	2	4
1	1	4	1	2	4	4	4	4	4	4	3	4	4	3.7	4	4	4	2.4	4	3	2	3	4	2	3	2	1	5	3	5	4	3	3	2	7	1	3	4	6	2	3	1	4	1	1.76871	4	4	4	4
1	3	3	1	4	4	4	4	4	4	4	4	4	3	3.9	3	4	5	2.25	7	7	7	7	7	7	7	7	6	7	6	7	7	7	7	7	7	7	7	4	7	7	7	7	7	7	3.86395	4	4	4	4
1	2	1	1	4	4	4	4	4	4	4	4	4	4	4	3	4	5	2.25	4	4	2	2	3	2	4	4	2	3	1	2	4	1	3	2	2	2	2	1	4	2	4	4	3	2	1.46939	4	4	4	4
2	3	1	2	4	4	3	4	4	4	4	4	4	4	3.9	3	4	5	2.25	7	7	7	7	7	7	4	4	7	7	7	7	7	7	7	5	7	7	4	7	7	7	7	7	7	7	3.70068	4	4	4	4
1	1	3	2	2	2	1	2	1	1	1	1	1	1	1.3	4	4	5	3	7	7	7	7	7	6	7	7	6	7	7	7	7	7	7	7	7	3	7	7	7	7	7	4	6	6	3.70068	3	1	3	1
1	3	4	1	2	2	2	2	1	2	1	2	1	2	1.7	3	4	5	2.25	7	7	7	7	7	7	7	7	7	7	5	7	7	7	7	7	7	7	7	7	7	7	7	7	7	3	3.83673	3	3	3	3
2	1	4	1	3	4	1	4	4	4	4	4	4	2	3.4	5	3	4	2	7	7	7	3	7	7	4	7	7	7	7	7	7	7	7	3	7	7	7	7	7	7	7	7	7	7	3.80952	4	4	4	4
1	2	3	2	4	4	4	4	4	4	4	4	4	2	3.8	4	4	4	2.4	7	7	7	7	7	4	7	7	7	7	7	7	7	7	7	7	7	7	7	6	7	7	7	7	7	7	3.89116	2	3	2	3
1	3	2	1	4	4	4	4	4	4	4	4	4	3	3.9	5	4	4	3	6	7	7	4	7	7	7	7	7	7	7	7	7	7	7	7	7	7	7	7	4	7	7	7	6	7	3.89116	4	4	4	4
1	3	4	2	1	4	4	4	4	4	4	3	4	2	3.4	4	4	5	3	7	5	7	3	3	7	7	7	7	7	7	7	7	7	7	7	7	7	7	7	7	7	7	3	4	7	3.80952	4	4	4	2
1	1	3	2	4	4	4	2	4	4	4	4	4	3	3.7	3	5	5	3	7	4	7	7	7	7	7	7	7	7	7	7	7	7	7	7	7	7	7	7	7	4	7	7	7	7	3.91837	4	4	4	4
1	2	1	1	4	4	4	2	4	4	3	3	4	4	3.6	4	3	5	2	7	7	7	7	7	7	7	7	7	7	7	6	7	7	7	4	7	7	7	3	7	7	7	5	7	7	3.72789	4	4	4	2
1	2	3	2	4	4	4	4	4	4	4	3	4	3	3.8	4	4	4	2.4	5	3	7	7	7	7	7	7	7	7	5	7	7	7	7	7	7	7	7	7	7	7	7	7	7	6	3.91837	4	4	4	4
1	1	4	2	4	4	4	4	3	4	4	4	4	3	3.8	4	3	5	2	2	7	1	7	7	7	1	3	7	7	5	6	6	2	1	3	6	2	7	2	1	4	7	2	5	7	2.47619	4	4	4	4
1	3	1	1	4	4	4	4	2	4	2	3	4	4	3.5	4	3	5	2	7	7	7	7	7	7	7	7	7	7	7	7	7	7	7	7	7	4	7	6	7	7	7	7	7	7	3.89116	4	4	4	4
2	1	3	1	3	4	4	4	4	4	4	4	4	2	3.7	4	3	5	2	7	7	7	7	7	7	7	7	7	7	7	7	7	7	7	7	7	7	7	7	6	7	4	7	7	7	3.89116	4	4	4	4
2	2	1	2	2	3	3	2	2	1	1	3	1	1	1.9	4	3	5	2	7	7	7	7	7	7	7	7	7	7	7	7	7	7	7	7	7	7	7	7	4	7	7	7	7	7	3.91837	4	4	4	1
1	2	2	2	4	4	4	4	4	4	4	3	4	2	3.7	4	4	5	3	7	5	7	7	7	7	7	7	7	7	7	7	4	7	7	7	7	7	7	7	7	7	7	7	7	7	3.91837	4	4	4	4
1	3	1	1	4	4	2	4	4	4	4	2	4	4	3.6	4	4	4	2.4	7	7	7	7	7	7	7	7	7	7	7	7	7	7	7	7	7	7	7	7	7	7	7	5	7	7	3.94558	4	4	4	4
2	1	2	2	4	4	2	4	4	3	4	4	3	4	3.6	4	4	5	3	7	7	4	7	7	7	7	7	7	7	7	7	7	7	7	7	7	7	7	7	7	7	7	3	7	7	3.89116	4	4	4	1
2	2	2	1	4	4	4	3	4	4	4	4	3	4	3.8	4	4	5	3	7	7	7	7	7	4	7	7	7	7	7	7	7	7	7	7	7	7	7	7	7	7	7	6	7	7	3.89116	1	4	4	2
1	2	1	1	4	3	4	1	4	4	2	3	4	2	3.1	4	3	5	2	7	7	7	7	7	7	7	7	7	7	7	7	7	7	7	7	5	7	7	7	7	7	7	7	5	7	3.89116	1	4	4	4
1	2	3	1	4	4	4	4	4	4	4	4	4	2	3.8	4	4	4	2.4	7	7	3	7	7	7	7	7	7	7	7	7	7	7	7	7	7	7	7	7	7	7	7	7	7	7	4	4	4	4	4
1	3	4	2	4	4	4	4	4	4	3	4	4	3	3.8	4	3	5	2	7	7	7	3	7	7	7	7	7	7	7	7	7	7	7	7	7	7	7	7	4	7	3	3	7	7	3.70068	4	4	4	2
1	1	2	1	4	4	4	4	4	2	4	4	3	4	3.7	3	4	5	2.25	7	3	4	3	5	4	2	5	1	5	2	5	3	2	1	2	5	3	2	2	3	2	1	2	2	5	1.60544	4	4	4	4
2	3	3	2	2	4	3	4	4	4	4	4	4	2	3.5	4	3	5	2	1	1	1	2	3	3	1	3	3	3	3	2	3	2	2	4	2	3	3	1	1	3	4	4	1	5	1.52381	4	4	4	4
2	2	1	2	4	4	4	4	4	4	4	4	4	4	4	3	4	5	2.25	7	7	7	7	7	7	7	7	7	7	7	7	7	7	7	7	7	7	7	7	7	7	7	5	7	7	3.94558	4	4	4	4
1	1	4	1	4	4	4	4	4	4	4	3	4	4	3.9	4	4	4	2.4	7	7	7	7	7	7	7	7	7	7	7	7	7	7	7	6	7	5	7	7	7	7	7	7	7	7	3.91837	4	4	2	4
2	3	2	1	4	4	4	4	4	2	4	4	4	3	3.7	3	5	4	2.4	7	7	7	7	7	6	7	7	7	7	7	7	7	7	7	7	7	3	7	7	7	7	5	5	7	6	3.72789	1	4	4	4
1	3	2	2	4	3	3	4	4	4	2	4	4	4	3.6	3	5	5	3	7	7	5	4	6	7	7	7	7	7	7	7	7	7	7	7	7	7	7	7	3	7	7	7	7	7	3.89116	3	1	3	2
1	2	1	2	4	4	2	4	3	4	4	4	3	4	3.6	5	3	4	2	7	7	7	7	7	7	7	7	7	3	7	3	7	7	7	7	4	7	7	7	7	7	7	7	5	7	3.64626	4	4	1	4
1	3	4	1	4	4	4	4	4	4	4	2	2	2	3.4	4	4	4	2.4	3	7	2	7	7	7	4	6	4	7	2	7	7	7	7	7	7	7	7	5	7	7	7	7	7	4	3.53741	1	2	2	4
2	3	1	1	4	4	2	4	4	4	4	4	4	2	3.6	3	3	4	1.2	7	7	3	7	7	7	7	2	7	7	7	4	7	2	5	7	4	7	7	7	7	7	7	7	2	3	3.26531	4	4	4	4
2	3	4	2	4	4	2	4	4	3	3	4	2	2	3.2	3	3	5	1.5	5	7	2	7	5	3	7	6	2	7	7	1	7	6	6	3	3	7	5	1	7	4	4	7	7	7	2.91156	4	4	4	4
1	2	1	2	2	1	1	2	1	2	1	2	2	2	1.6	3	4	3	1.35	7	7	7	7	7	7	7	7	7	7	7	7	7	7	7	7	7	7	7	7	7	7	7	7	7	7	4	3	2	1	3
2	1	1	2	4	4	4	4	4	4	4	4	4	4	4	3	4	4	1.8	7	7	7	7	6	7	7	7	7	7	7	7	7	7	7	5	7	7	7	7	7	7	7	7	7	7	3.94558	4	4	4	4
2	3	1	2	4	3	4	4	2	4	4	4	4	4	3.7	3	4	4	1.8	7	7	3	7	4	7	7	7	7	7	7	7	7	7	7	7	7	7	7	7	7	6	4	4	7	3	3.70068	1	1	2	3
1	2	2	1	3	2	3	4	2	1	2	3	3	2	2.5	3	3	3	0.9	7	7	7	7	4	7	7	7	7	5	7	7	7	7	4	7	7	7	7	7	7	7	7	7	4	7	3.78231	3	4	4	4
2	1	3	2	4	3	4	4	4	4	4	4	4	3	3.8	3	3	3	0.9	7	7	7	7	5	7	7	7	7	7	7	7	7	7	7	7	7	7	7	7	7	7	7	5	7	7	3.94558	4	4	4	4
1	2	3	2	4	4	4	4	4	4	4	4	4	4	4	3	3	5	1.5	6	7	7	5	7	7	2	7	7	7	7	7	7	7	7	7	7	7	7	7	7	7	5	7	3	7	3.70068	4	3	4	4
2	1	4	1	4	4	4	4	4	4	4	3	4	2	3.7	4	4	3	1.8	7	7	7	7	7	7	7	7	7	7	7	7	7	7	7	7	7	7	7	7	7	7	7	7	7	4	3.91837	4	4	4	4
2	1	3	2	4	4	4	4	4	4	3	4	4	4	3.9	3	4	4	1.8	7	7	6	7	7	7	7	6	7	7	7	7	4	7	7	7	7	7	7	7	7	7	7	7	4	7	3.80952	4	4	4	4
1	3	3	1	4	4	4	4	4	4	4	4	4	3	3.9	3	4	4	1.8	2	3	2	2	3	4	2	2	4	1	3	3	4	2	1	2	1	3	4	2	3	3	4	2	1	2	1.44218	4	4	4	4
2	1	1	2	4	4	4	4	4	4	4	4	4	4	4	3	4	4	1.8	7	7	7	7	7	7	7	7	7	7	7	7	7	4	7	7	7	7	7	7	7	7	7	7	7	4	3.83673	4	1	4	2
1	2	2	2	3	4	4	4	3	4	4	4	4	3	3.7	3	4	4	1.8	7	7	7	7	7	7	7	7	7	7	7	7	7	7	7	7	7	7	3	7	7	7	7	7	3	7	3.78231	3	4	4	1
1	2	2	1	4	4	4	4	4	4	4	4	4	4	4	3	3	4	1.2	7	7	7	6	7	7	7	7	7	7	5	7	7	7	7	7	4	7	7	4	7	7	7	7	7	4	3.70068	1	4	4	4
1	2	1	1	4	4	3	4	4	4	3	4	4	4	3.8	3	3	5	1.5	7	7	7	7	7	7	7	7	7	6	7	7	7	7	7	7	7	7	7	7	7	7	7	7	7	5	3.91837	4	4	3	4
1	3	1	1	4	4	4	4	2	4	4	4	2	3	3.5	4	4	3	1.8	7	7	7	7	7	4	7	7	4	7	7	7	5	7	7	7	7	7	7	7	7	7	7	7	7	7	3.78231	4	4	4	4
2	2	1	1	4	2	4	4	4	3	4	2	4	4	3.5	3	4	4	1.8	7	7	7	5	7	7	7	7	7	7	7	7	7	7	7	7	7	7	7	7	7	7	7	7	7	6	3.97279	4	4	4	4
1	2	1	2	2	1	1	1	1	1	2	1	1	1	1.2	3	3	4	1.2	7	7	7	7	7	7	7	7	7	7	7	7	7	7	7	7	7	7	7	7	7	7	7	5	7	7	3.94558	4	4	1	4
1	2	3	1	3	4	4	4	4	3	4	4	3	4	3.7	3	3	5	1.5	7	7	3	7	7	7	6	7	7	7	7	7	7	7	7	7	7	7	7	7	7	6	7	7	7	7	3.94558	4	4	4	4
1	1	4	2	4	3	4	4	4	4	3	4	4	4	3.8	3	3	5	1.5	7	7	7	7	7	7	7	7	4	7	7	7	7	7	7	7	7	7	7	7	7	7	7	7	7	7	3.91837	4	4	4	4
2	3	2	2	4	4	4	4	4	3	4	4	4	4	3.9	3	3	5	1.5	4	4	2	2	4	3	3	3	2	4	3	2	3	3	4	4	4	4	1	1	4	2	2	2	2	1	1.55102	4	4	3	4
1	2	4	2	4	4	3	4	4	4	4	4	4	2	3.7	3	3	4	1.2	7	7	7	7	7	7	7	7	7	7	7	7	7	6	7	7	7	7	7	4	7	7	7	4	7	7	3.80952	4	4	4	4
2	2	4	2	4	3	4	4	4	4	4	4	4	3	3.8	3	3	5	1.5	7	7	4	7	7	7	7	7	7	7	7	7	7	7	7	7	7	7	7	7	7	7	6	7	7	7	3.97279	1	3	1	3
1	2	3	2	4	3	3	4	4	2	3	2	4	4	3.3	3	3	4	1.2	7	7	5	7	7	7	7	7	7	7	7	7	7	7	7	7	7	7	7	7	7	7	7	7	7	5	3.94558	4	2	4	2
1	2	3	2	4	4	4	4	4	4	4	4	3	4	3.9	3	3	5	1.5	7	7	7	7	7	7	7	7	7	7	7	7	7	6	5	7	6	7	7	7	7	7	7	7	7	7	3.89116	4	4	4	4
2	1	1	1	4	4	4	2	3	4	4	4	4	2	3.5	3	4	4	1.8	7	7	4	7	3	7	7	7	7	7	6	2	7	7	7	7	7	7	7	7	7	4	7	4	2	7	3.53741	4	4	2	4
2	1	4	2	4	4	1	4	4	4	4	2	4	4	3.5	3	4	4	1.8	3	7	2	2	1	1	3	1	3	4	3	1	2	2	2	3	6	2	6	5	1	2	4	7	7	1	1.79592	4	4	4	4
1	1	1	2	4	4	4	4	4	1	4	4	4	4	3.7	3	4	4	1.8	7	7	7	7	7	7	7	7	7	7	7	7	7	5	7	7	5	7	7	7	7	7	7	7	7	7	3.89116	4	4	4	4
2	1	3	2	2	3	4	4	4	4	4	4	4	3	3.6	4	3	3	1.2	7	7	7	7	7	7	7	7	7	5	7	7	7	7	7	7	7	7	7	7	7	7	7	7	7	7	3.94558	3	4	4	4
1	3	3	1	4	4	2	4	4	4	4	2	2	2	3.2	3	3	5	1.5	7	3	7	5	7	7	7	7	7	7	7	7	3	7	7	7	7	6	7	5	7	7	7	7	7	7	3.80952	4	4	4	4
1	1	4	1	4	4	4	4	4	4	4	4	4	4	4	3	3	4	1.2	7	3	7	7	7	7	7	7	7	7	7	7	7	5	7	7	7	7	7	7	7	7	7	4	7	4	3.78231	4	4	4	4
1	2	2	2	3	4	2	2	3	4	4	1	4	2	2.9	3	4	4	1.8	7	7	7	7	7	7	7	7	3	7	7	7	7	7	7	7	7	7	7	7	7	7	7	7	7	7	3.89116	4	3	4	4
2	1	2	2	3	3	2	1	1	3	1	3	2	3	2.2	4	3	4	1.6	7	7	7	7	7	7	7	7	7	7	7	7	5	7	3	7	7	7	7	7	7	7	7	7	7	5	3.78231	4	1	4	4
1	1	4	2	4	4	4	4	4	4	4	4	4	3	3.9	3	3	4	1.2	7	7	7	7	7	7	7	3	7	7	6	7	7	7	7	7	7	7	7	6	5	3	7	7	3	7	3.56463	4	2	4	4
2	1	3	2	4	4	4	4	4	4	4	4	4	2	3.8	4	3	4	1.6	7	7	7	7	4	7	7	7	7	7	7	7	7	7	7	7	7	7	7	6	7	7	7	7	7	7	3.97279	4	4	4	4
2	2	3	1	4	4	4	4	4	4	2	2	4	4	3.6	3	3	5	1.5	4	4	3	3	3	7	4	4	4	4	2	5	3	1	4	3	1	3	4	4	4	3	4	3	2	3	1.95918	4	4	4	4
1	3	4	1	4	4	4	3	4	3	3	4	3	3	3.5	3	3	4	1.2	3	7	7	7	7	7	7	7	7	6	7	7	7	7	7	3	7	7	7	7	3	7	7	7	7	7	3.7551	4	4	4	4
1	3	1	2	4	4	4	4	4	4	2	4	3	4	3.7	3	3	4	1.2	7	7	7	7	7	7	7	7	7	7	3	7	7	7	7	7	7	7	7	7	7	7	7	7	7	7	3.89116	4	4	2	1
2	1	2	2	4	4	2	3	3	4	2	3	3	4	3.2	3	3	4	1.2	7	7	7	7	6	7	7	7	7	7	7	7	7	6	7	7	2	7	7	7	7	7	7	7	7	7	3.83673	4	4	4	4
1	2	3	1	4	4	4	4	4	4	4	4	4	4	4	3	3	5	1.5	7	7	7	7	7	7	7	7	7	7	7	3	7	7	7	7	7	7	7	7	7	3	7	7	4	4	3.61905	4	4	4	4
2	2	2	2	3	4	4	4	4	4	4	4	4	2	3.7	4	3	4	1.6	7	3	7	7	7	7	7	7	7	7	4	7	7	7	7	7	7	5	7	4	3	7	7	7	5	7	3.61905	4	4	2	2
2	1	2	1	4	4	4	4	4	4	4	4	4	4	4	4	4	3	1.8	7	7	7	7	6	7	4	7	7	7	7	7	7	7	7	7	7	7	7	7	7	7	7	7	7	4	3.83673	4	4	4	4
2	2	4	1	1	1	1	1	1	1	2	1	1	1	1.1	3	4	4	1.8	7	7	5	7	7	7	3	7	7	7	7	7	7	7	7	7	7	7	7	7	7	7	7	7	7	7	3.89116	4	4	4	4
1	1	1	1	4	3	4	4	4	4	4	4	3	4	3.8	3	5	3	1.8	7	7	7	7	7	7	7	7	7	7	7	7	7	7	7	7	7	7	7	7	7	7	7	7	7	7	4	4	4	4	4
2	2	4	2	4	4	4	4	4	3	3	4	2	3	3.5	3	4	4	1.8	7	7	7	7	7	7	7	7	5	7	7	7	7	7	7	4	7	7	7	3	7	7	7	7	7	7	3.7551	4	4	4	2
1	2	4	1	4	4	4	4	4	4	4	4	4	3	3.9	4	2	5	1	7	7	7	7	4	7	7	7	7	7	7	7	7	7	7	7	7	7	4	7	4	7	7	7	7	4	3.7551	2	2	4	4
2	2	4	1	4	4	4	4	4	4	4	4	4	4	4	4	4	3	1.8	7	7	7	7	7	7	6	7	7	6	7	5	7	7	5	7	7	7	7	7	7	7	7	7	4	7	3.7551	1	1	4	4
2	1	1	2	3	4	3	4	4	4	4	2	4	4	3.6	4	3	4	1.6	7	7	7	7	7	7	7	7	7	7	7	7	7	7	7	7	7	7	7	7	7	7	7	7	7	7	4	3	1	4	3
2	3	2	2	4	4	4	4	2	4	4	4	3	4	3.7	3	4	4	1.8	7	7	7	7	7	7	7	5	7	7	7	2	5	7	7	7	7	7	7	7	7	7	7	7	7	7	3.7551	4	4	3	2
1	1	1	1	4	4	4	4	4	4	3	4	4	4	3.9	4	4	3	1.8	4	2	4	1	2	4	2	4	3	3	4	2	3	4	4	4	2	1	1	4	4	4	4	1	3	3	1.7415	4	4	4	4
1	2	4	1	3	4	4	2	4	4	2	4	4	3	3.4	4	4	3	1.8	7	7	7	7	7	7	7	7	7	7	7	7	7	7	5	7	7	7	7	7	4	7	7	7	7	6	3.83673	4	4	4	4
1	2	4	2	4	4	4	4	4	4	4	4	4	2	3.8	4	3	4	1.6	7	7	7	7	7	7	7	7	7	7	7	7	7	7	7	7	4	7	7	7	7	7	7	7	7	7	3.91837	1	1	4	4
1	1	1	2	4	3	4	4	4	4	4	3	4	4	3.8	4	3	4	1.6	7	7	7	7	7	7	6	7	7	7	7	5	7	7	7	7	7	6	7	7	7	7	7	7	7	7	3.89116	4	3	4	4
2	2	3	2	4	4	4	4	3	4	4	4	4	4	3.9	4	4	3	1.8	6	7	7	7	7	7	7	5	7	7	7	7	5	6	7	7	7	7	7	7	7	6	7	7	7	7	3.83673	4	4	4	4
2	2	3	2	4	4	4	3	4	4	4	4	4	4	3.9	3	3	4	1.2	3	1	3	4	1	2	4	1	3	2	3	2	1	3	2	5	1	4	2	6	3	2	5	4	1	3	1.60544	4	4	4	1
2	2	4	2	4	4	4	4	3	3	4	4	3	2	3.5	3	3	3	0.9	2	4	1	4	2	2	3	2	3	1	7	3	3	3	4	4	3	4	1	6	4	1	3	3	4	2	1.79592	4	4	2	4
2	1	3	2	4	2	2	4	4	4	4	4	4	4	3.6	3	4	4	1.8	1	1	3	3	4	2	3	1	3	4	1	1	2	3	2	1	3	2	1	6	2	6	2	3	4	6	1.57823	4	4	4	4
1	3	4	2	2	4	2	4	4	4	4	3	2	4	3.3	4	3	4	1.6	7	7	7	7	7	7	6	7	7	7	7	7	7	7	7	7	7	7	7	7	7	7	7	7	4	7	3.89116	4	4	4	4
1	2	1	1	4	3	4	4	4	3	4	4	4	4	3.8	3	4	3	1.35	7	7	4	7	7	7	7	7	7	7	7	7	7	7	7	7	7	7	7	7	7	7	7	7	7	7	4	3	1	4	4
1	1	3	2	4	4	1	4	4	4	4	4	4	3	3.6	3	4	4	1.8	7	7	7	7	7	7	7	7	7	7	7	7	7	7	7	7	7	7	7	4	7	6	7	7	7	7	3.89116	4	4	4	4
1	1	1	2	4	4	4	4	4	4	2	4	4	2	3.6	3	4	3	1.35	7	7	7	7	7	7	7	7	7	7	7	7	7	3	7	7	7	7	7	4	5	7	7	7	7	7	3.7551	1	4	2	4
2	2	3	1	4	4	3	4	4	4	4	2	3	3	3.5	3	3	3	0.9	7	7	7	7	7	7	7	7	7	7	7	7	7	7	7	7	3	7	7	7	7	5	7	7	7	7	3.83673	4	4	4	4
2	2	2	2	4	3	4	4	4	4	4	3	4	4	3.8	4	3	4	1.6	7	7	7	7	7	7	7	7	7	7	7	7	7	7	7	7	7	7	7	7	7	7	7	6	7	7	3.97279	2	4	2	4
1	2	1	1	4	4	4	4	4	4	4	4	2	3	3.7	3	3	4	1.2	7	7	7	7	7	7	7	6	7	7	7	7	6	7	4	7	7	7	7	7	7	7	7	7	7	7	3.86395	4	4	4	4
2	2	2	1	4	4	4	4	3	4	4	4	4	2	3.7	3	3	5	1.5	7	7	6	7	7	7	7	7	7	7	7	4	7	7	7	7	7	7	7	7	7	7	7	7	7	7	3.91837	4	4	3	1
2	1	2	1	4	4	4	4	3	4	4	3	4	3	3.7	3	3	3	0.9	7	7	7	7	7	7	7	3	7	4	7	7	4	7	6	7	7	7	7	7	7	4	7	3	7	3	3.40136	4	4	4	4
1	1	2	2	4	4	4	4	4	4	4	4	3	3	3.8	3	4	4	1.8	7	7	7	2	7	7	7	7	7	7	2	3	7	7	7	7	7	7	7	6	7	7	6	7	7	7	3.70068	4	4	4	4
1	2	3	2	4	4	4	2	2	4	4	2	4	3	3.3	3	3	5	1.5	6	7	7	7	7	7	7	7	7	7	7	2	7	7	7	7	7	7	3	7	7	7	5	7	2	6	3.53741	4	4	4	1
1	1	4	2	3	4	4	3	4	2	3	2	4	3	3.2	4	3	4	1.6	7	7	7	7	7	7	6	7	7	3	7	7	7	6	7	7	2	7	7	7	7	7	7	7	6	7	3.67347	4	4	4	4
1	2	3	2	4	4	2	4	4	2	2	4	4	2	3.2	4	3	4	1.6	7	7	7	7	7	7	7	7	7	7	7	7	7	7	7	7	7	4	7	7	7	7	7	7	4	7	3.83673	4	4	2	4
1	1	3	2	4	2	4	4	4	4	1	4	3	4	3.4	3	3	4	1.2	4	6	7	7	7	7	4	7	7	6	7	7	7	7	7	7	7	7	7	7	7	7	7	7	7	7	3.89116	3	4	4	4
2	1	2	1	2	2	3	2	3	4	4	4	4	3	3.1	4	3	4	1.6	7	7	7	7	7	7	7	7	7	7	7	7	7	7	7	7	7	7	7	7	7	7	7	7	7	7	4	4	4	4	4
1	2	4	1	4	3	4	2	2	2	2	3	4	2	2.8	3	4	4	1.8	7	7	4	7	7	7	7	7	7	7	7	7	7	6	7	7	7	7	7	7	7	7	7	3	7	7	3.86395	4	4	4	4
1	2	3	1	4	4	4	4	2	4	3	3	4	3	3.5	3	3	4	1.2	7	7	7	7	7	7	7	7	7	7	7	7	7	3	7	3	7	7	7	7	7	7	7	7	7	7	3.78231	4	4	4	3
2	3	1	2	4	4	4	4	4	3	3	4	4	2	3.6	1	5	5	1	7	7	7	7	7	7	7	7	7	7	6	7	7	7	7	7	7	7	7	7	7	7	7	7	4	7	3.89116	4	4	3	4
1	2	1	2	4	2	4	4	4	4	4	4	2	4	3.6	4	3	4	1.6	7	3	5	1	3	4	2	3	7	2	1	5	2	3	2	5	1	7	2	5	3	5	3	1	7	5	2.04082	4	4	4	4
2	1	3	1	4	4	4	4	2	4	4	4	2	3	3.5	3	3	4	1.2	7	7	7	7	7	7	7	5	7	7	7	7	7	7	7	7	6	7	7	7	4	7	7	3	7	7	3.72789	4	4	1	4
1	3	3	1	4	4	1	4	3	4	4	4	4	4	3.6	3	3	4	1.2	7	4	3	6	7	7	3	7	7	7	7	4	7	7	7	7	5	7	7	7	7	7	7	7	7	4	3.67347	4	3	2	4
2	1	3	1	4	3	4	4	4	4	4	4	2	4	3.7	3	3	5	1.5	7	7	7	7	7	7	7	7	7	7	7	4	7	7	7	7	7	7	7	7	7	7	7	7	7	7	3.91837	4	4	4	4
2	1	2	1	4	3	4	4	4	2	2	2	3	4	3.2	5	2	5	1.25	7	7	7	7	7	7	7	7	7	7	7	7	7	7	7	7	7	7	2	7	7	7	7	7	7	7	3.86395	4	2	4	4
1	3	1	1	3	4	4	2	4	4	4	4	2	2	3.3	4	3	3	1.2	7	7	7	7	7	7	7	7	7	7	7	7	7	7	7	7	7	2	7	7	7	7	7	7	7	7	3.86395	4	4	4	4
2	1	1	1	4	4	4	4	4	4	4	4	4	3	3.9	4	3	4	1.6	7	7	5	7	7	7	7	7	7	7	7	5	7	7	7	7	7	7	7	7	7	7	7	7	7	7	3.94558	4	4	4	4
1	2	2	1	3	4	4	2	4	2	4	3	4	2	3.2	4	4	3	1.8	7	7	7	7	7	7	7	6	7	7	7	7	7	7	7	7	4	7	7	6	7	7	7	7	7	7	3.86395	4	4	4	4
1	1	3	1	4	4	4	4	4	4	4	4	2	4	3.8	3	4	4	1.8	7	7	7	7	7	7	7	4	7	7	7	7	2	7	6	7	7	7	7	6	7	7	7	6	7	7	3.70068	4	4	4	4
2	3	2	2	3	4	4	4	3	4	4	2	4	3	3.5	3	3	4	1.2	7	7	7	7	7	7	7	5	7	7	7	7	7	7	7	2	7	7	7	7	7	7	7	7	7	7	3.80952	4	4	4	4
2	3	3	2	2	4	4	4	4	4	4	4	3	4	3.7	3	4	4	1.8	3	7	4	3	5	3	5	3	3	7	4	4	4	3	4	5	2	4	3	4	2	5	2	7	4	4	2.23129	2	4	4	4
2	3	4	1	2	2	4	1	4	4	4	4	4	4	3.3	3	4	4	1.8	7	7	7	7	7	4	7	7	7	7	7	7	7	7	7	5	7	7	7	7	7	7	7	2	3	7	3.61905	2	4	4	4
1	1	1	1	4	2	4	2	4	3	2	4	4	4	3.3	4	3	4	1.6	2	7	5	7	7	7	7	2	7	7	7	5	7	7	7	4	7	4	7	7	7	7	7	7	7	7	3.64626	4	4	4	4
1	1	4	2	4	4	2	2	4	4	4	3	4	4	3.5	3	3	5	1.5	7	7	6	7	7	4	7	7	3	7	7	7	7	7	7	7	5	7	7	6	7	7	7	7	7	3	3.61905	4	4	4	3
2	3	3	1	4	4	2	4	4	4	2	2	4	2	3.2	3	3	3	0.9	7	7	7	4	4	7	7	7	4	7	7	7	7	7	7	7	7	7	7	4	7	7	7	7	7	7	3.83673	4	4	4	4
2	1	3	1	4	4	4	2	4	4	4	4	2	2	3.4	3	3	4	1.2	3	6	7	7	7	7	7	7	7	7	7	7	7	6	7	7	7	6	7	7	7	7	7	3	7	7	3.83673	4	2	4	4
2	1	4	2	3	4	3	4	4	2	2	3	3	4	3.2	3	3	4	1.2	5	7	7	7	7	7	7	5	3	7	7	7	7	7	7	7	4	7	7	2	7	7	7	7	7	7	3.61905	2	4	4	3
1	3	1	2	4	4	3	4	4	4	2	4	3	3	3.5	4	4	3	1.8	1	3	1	3	3	2	3	1	3	7	2	1	3	1	4	3	4	1	3	5	4	1	2	3	3	1	1.55102	1	4	4	4
1	3	2	2	3	4	3	2	4	4	4	4	4	3	3.5	3	4	4	1.8	7	7	3	4	7	5	7	7	7	7	7	7	7	7	7	7	7	7	7	5	7	7	7	7	7	7	3.89116	4	4	4	4
1	2	3	2	3	2	2	4	4	4	4	4	4	3	3.4	3	3	5	1.5	7	7	7	7	7	7	7	6	7	7	7	7	7	7	7	7	7	7	7	3	7	7	7	3	7	3	3.64626	1	4	2	4
2	1	1	2	4	4	4	4	4	4	4	4	4	3	3.9	4	3	4	1.6	7	7	7	7	7	7	7	7	3	7	7	7	7	7	7	7	7	7	7	7	7	7	7	7	7	2	3.7551	4	4	4	4
1	2	1	2	2	4	4	4	4	4	2	4	2	3	3.3	3	5	3	1.8	7	7	2	7	7	7	7	7	7	7	7	2	5	7	7	7	7	7	7	7	4	7	7	7	7	7	3.72789	4	1	4	1
2	2	2	1	3	4	4	3	3	4	4	4	1	2	3.2	3	4	4	1.8	7	7	5	7	7	7	7	7	7	7	7	7	7	7	7	7	6	7	7	7	7	2	7	7	7	7	3.83673	4	4	4	4
1	1	1	1	4	4	4	3	3	1	2	4	4	3	3.2	3	4	3	1.35	7	7	7	3	5	7	3	7	6	7	7	5	7	5	7	7	7	7	7	7	6	4	7	7	7	7	3.64626	4	4	2	2
1	2	1	2	4	2	4	3	2	4	4	4	4	2	3.3	3	4	4	1.8	7	7	7	7	7	7	7	2	7	7	7	7	7	7	7	5	7	7	7	7	7	7	7	7	3	2	3.56463	4	4	1	4
2	1	2	1	4	4	4	4	4	4	3	2	4	4	3.7	3	3	5	1.5	7	7	7	7	6	7	7	7	7	6	7	7	7	7	7	7	7	7	7	7	7	7	7	7	2	7	3.83673	1	4	4	4
2	2	4	2	4	4	3	4	4	4	2	4	4	4	3.7	3	3	5	1.5	7	7	7	7	7	7	7	7	7	7	7	7	7	5	5	7	5	7	7	7	4	7	7	6	7	7	3.72789	4	2	4	3
1	1	4	1	4	4	3	2	3	4	2	4	4	2	3.2	3	3	4	1.2	7	7	7	7	7	2	7	7	7	7	7	7	7	5	7	7	3	7	7	7	7	7	7	7	7	7	3.70068	1	4	1	4
1	3	3	1	2	2	3	4	3	3	4	4	4	3	3.2	3	4	4	1.8	7	7	7	7	7	7	7	7	7	7	7	7	7	7	2	7	7	7	7	7	7	7	7	7	7	7	3.86395	3	4	4	4
2	2	3	2	4	4	3	2	4	3	4	4	2	3	3.3	3	3	4	1.2	7	7	3	7	7	7	7	7	7	7	7	7	7	7	7	6	7	7	7	7	7	7	4	7	5	7	3.83673	4	4	4	4
1	1	4	2	4	3	4	4	4	1	4	4	2	3	3.3	3	3	5	1.5	4	4	7	7	7	4	7	7	7	4	7	7	7	7	7	7	7	7	7	7	7	7	4	7	6	7	3.72789	4	4	4	3
2	3	2	1	4	2	2	4	4	4	2	4	4	3	3.3	3	3	3	0.9	7	7	7	7	7	7	3	7	7	7	7	7	7	7	7	3	7	7	2	7	7	7	7	7	7	7	3.64626	4	4	4	4
2	2	1	1	4	3	4	4	4	4	4	4	3	2	3.6	3	4	4	1.8	7	7	7	4	7	7	7	7	7	2	7	7	7	7	7	4	7	7	7	7	7	7	7	7	7	7	3.78231	4	3	4	4
2	1	2	2	3	2	4	4	4	2	4	4	4	3	3.4	4	2	5	1	7	7	7	7	7	7	7	7	2	7	7	7	5	7	7	7	7	7	7	7	7	7	7	5	7	7	3.7551	4	4	4	4
1	2	1	2	4	4	3	4	2	2	3	2	3	2	2.9	3	3	4	1.2	7	7	7	7	7	7	7	7	2	7	7	7	7	7	7	4	7	7	2	7	4	7	7	7	7	7	3.56463	3	2	4	3
1	1	4	2	4	4	3	4	1	4	4	4	3	4	3.5	3	3	5	1.5	7	7	7	7	7	7	7	5	7	7	7	7	7	7	7	7	7	7	7	7	7	7	7	6	5	7	3.86395	4	2	4	4
2	3	3	1	3	4	4	4	4	2	4	4	4	4	3.7	3	3	4	1.2	4	7	7	7	7	3	7	7	4	7	7	7	7	7	7	7	7	6	7	4	7	7	6	7	7	7	3.67347	4	4	4	4
2	1	2	2	4	4	4	3	4	4	2	4	2	3	3.4	3	3	4	1.2	7	7	7	4	7	7	7	2	7	3	7	7	7	7	7	5	2	7	7	5	7	7	7	7	7	7	3.5102	4	4	4	2
2	3	1	1	1	4	4	4	4	4	4	4	4	3	3.6	4	3	4	1.6	7	7	7	7	7	7	7	7	7	7	7	7	5	2	7	5	7	7	7	7	7	7	7	7	4	7	3.67347	4	4	3	3
1	1	2	2	4	3	4	4	4	4	3	4	4	4	3.8	3	3	4	1.2	4	2	7	7	7	7	5	7	7	2	6	5	7	7	7	7	7	3	7	7	7	7	7	7	7	7	3.61905	4	4	3	4
1	2	1	2	2	4	4	2	4	4	4	4	2	4	3.4	4	3	4	1.6	7	7	7	7	7	7	7	7	7	3	7	4	7	4	7	7	7	5	5	7	7	7	7	7	7	7	3.61905	4	4	4	2
1	3	2	1	3	3	4	4	4	4	3	2	2	2	3.1	4	3	3	1.2	7	7	7	7	7	7	7	7	7	7	7	7	7	3	7	5	7	4	7	3	4	7	7	7	7	7	3.56463	4	2	4	2
1	1	2	2	2	4	4	4	4	4	3	2	4	3	3.4	4	4	3	1.8	7	7	2	7	7	3	7	7	7	7	7	7	7	7	4	7	7	7	3	7	7	7	7	7	7	7	3.70068	4	4	4	4
2	1	2	2	4	4	4	4	2	4	4	4	4	3	3.7	3	3	5	1.5	7	7	7	7	7	7	7	7	3	7	7	7	7	4	7	6	7	7	4	7	7	7	7	3	6	7	3.56463	4	4	4	4
2	3	2	1	4	2	4	4	2	4	2	4	3	4	3.3	3	3	4	1.2	7	7	7	7	7	7	7	7	7	2	7	7	7	7	7	7	7	7	7	7	7	7	6	7	7	7	3.83673	4	2	4	4
2	1	1	1	4	2	4	2	4	3	4	4	4	1	3.2	3	3	5	1.5	7	7	7	7	7	7	7	7	7	7	7	7	7	7	7	7	7	7	7	7	7	7	7	7	7	7	4	4	4	4	3
2	1	2	2	4	4	2	3	2	4	4	4	2	4	3.3	3	3	5	1.5	7	7	3	7	7	7	7	7	7	5	7	7	7	7	7	7	7	7	7	6	7	7	7	7	4	5	3.78231	4	3	4	4
2	2	1	1	4	3	2	4	4	3	4	4	1	3	3.2	3	4	4	1.8	7	3	7	5	2	3	7	7	7	7	7	7	7	7	7	2	7	7	2	7	7	7	7	7	7	7	3.61905	3	4	4	4
2	3	4	2	4	4	4	2	3	4	3	3	4	3	3.4	3	3	5	1.5	7	3	7	7	4	7	7	4	7	7	7	4	7	7	7	7	2	7	7	2	7	4	7	7	7	7	3.48299	4	4	3	4
1	2	2	2	4	3	4	4	4	2	3	3	3	2	3.2	3	4	4	1.8	7	4	7	7	2	7	6	7	2	7	7	7	7	2	7	7	6	7	7	4	4	7	7	2	7	7	3.37415	4	4	4	3
2	3	1	2	3	4	3	4	4	4	3	4	3	3	3.5	3	4	4	1.8	7	7	7	7	7	7	7	7	7	7	7	7	7	7	7	7	7	7	3	4	7	7	5	2	7	5	3.56463	2	4	4	4
2	1	2	1	4	4	4	2	1	2	4	4	4	4	3.3	3	3	5	1.5	7	5	7	7	7	7	7	3	7	7	7	7	7	7	4	4	7	7	7	7	7	6	7	7	7	7	3.70068	2	4	3	4
1	2	4	1	4	4	4	2	3	4	4	4	3	4	3.6	3	3	5	1.5	7	7	7	7	2	5	7	7	7	7	7	7	7	7	2	7	7	7	7	2	4	4	7	7	7	3	3.40136	1	4	4	3
2	3	1	1	2	4	3	2	2	4	4	2	4	4	3.1	3	3	5	1.5	7	7	7	7	6	7	6	7	7	3	7	7	7	7	7	5	7	7	3	4	7	5	5	2	7	7	3.37415	4	4	3	4
2	2	3	2	2	4	2	4	4	2	4	4	3	4	3.3	3	3	5	1.5	5	7	7	7	7	4	7	7	7	3	7	7	7	4	3	7	7	3	7	4	7	7	7	7	7	7	3.42857	3	4	2	4
2	1	1	1	4	4	4	4	4	4	2	4	4	2	3.6	4	4	3	1.8	7	7	6	5	7	6	7	7	7	7	7	7	5	7	7	7	7	7	7	7	2	7	6	6	5	5	3.61905	4	4	4	4
2	2	3	2	4	4	4	4	4	4	4	2	4	2	3.6	3	3	4	1.2	7	7	7	7	7	7	7	7	3	7	7	7	7	7	7	7	7	7	7	7	7	7	7	7	7	7	3.89116	4	4	4	4
1	2	1	1	4	4	2	4	3	4	2	4	4	2	3.3	3	3	3	0.9	7	6	7	7	5	7	4	7	7	7	7	7	2	7	6	7	7	7	7	7	7	4	7	7	7	3	3.56463	4	1	3	3
1	2	3	1	4	4	4	4	4	4	4	3	2	3	3.6	3	3	5	1.5	7	4	7	7	7	7	3	7	7	7	7	7	6	4	7	7	7	4	6	7	7	4	7	7	7	7	3.59184	4	4	4	4
1	3	3	1	2	2	2	4	2	3	4	4	3	2	2.8	4	3	4	1.6	7	6	5	7	7	5	7	7	7	7	7	2	7	7	7	7	7	7	7	7	5	7	7	7	2	7	3.61905	4	1	4	4
2	1	4	2	4	1	2	4	1	4	3	2	4	2	2.7	4	3	4	1.6	7	7	7	2	7	7	7	7	5	7	7	7	7	7	7	7	7	7	2	7	2	3	7	2	3	4	3.2381	3	4	4	4
1	1	2	2	4	4	4	2	3	2	4	3	4	4	3.4	3	4	4	1.8	7	7	7	2	7	7	7	4	7	7	3	7	7	7	7	7	7	3	7	6	7	3	7	7	7	2	3.42857	4	2	4	4
2	3	4	2	4	4	4	4	4	4	2	4	2	2	3.4	3	3	4	1.2	7	7	2	7	7	2	7	6	7	7	7	7	7	5	7	7	5	4	7	7	7	7	7	7	7	7	3.64626	4	4	1	4
2	1	4	2	4	3	2	3	4	4	4	2	4	3	3.3	3	4	3	1.35	7	7	7	7	7	7	2	7	7	7	7	7	7	7	7	7	7	7	7	3	7	4	7	7	5	5	3.56463	4	4	2	4
2	2	3	2	4	4	4	2	4	4	2	4	4	2	3.4	3	3	4	1.2	7	7	7	7	7	7	7	7	7	7	6	7	7	7	7	7	7	7	7	7	7	7	7	7	7	5	3.91837	4	4	4	1
2	3	2	2	4	4	4	2	3	3	2	4	2	4	3.2	3	3	5	1.5	7	7	7	7	7	6	7	7	7	7	7	7	7	7	7	7	5	7	7	3	7	3	4	5	7	5	3.5102	4	2	3	4
2	1	4	2	4	2	4	3	4	4	4	2	4	4	3.5	3	4	3	1.35	7	7	7	7	6	7	7	7	7	7	7	7	7	7	7	5	5	7	4	7	2	7	7	7	7	7	3.67347	1	4	4	2
2	3	3	2	4	4	4	4	4	4	2	4	4	4	3.8	3	3	4	1.2	7	6	7	7	7	7	6	7	6	7	7	7	7	7	7	7	7	7	7	7	7	6	3	7	2	3	3.56463	4	3	1	3
2	3	2	1	4	4	4	4	4	3	2	4	4	4	3.7	3	4	3	1.35	7	7	7	6	7	7	7	7	7	7	7	3	7	7	7	7	7	3	7	7	2	7	7	7	7	7	3.64626	2	4	2	4
2	3	4	2	3	3	4	4	2	2	4	4	2	2	3	3	3	4	1.2	7	6	7	7	7	7	7	3	5	5	7	7	7	4	6	7	2	7	2	5	2	5	7	7	7	7	3.15646	3	4	4	4
2	2	4	1	2	2	2	4	4	4	4	3	2	3	3	4	3	4	1.6	7	7	7	7	7	6	7	3	2	7	7	7	7	7	7	7	7	7	7	7	7	7	2	7	7	2	3.45578	4	4	4	4
2	3	2	2	4	4	4	4	4	4	4	4	4	2	3.8	3	4	3	1.35	7	7	4	7	7	4	7	2	5	7	3	7	7	5	7	7	7	7	7	3	6	5	6	7	4	7	3.26531	1	4	4	4
1	2	3	1	3	4	4	4	4	4	2	4	3	3	3.5	4	4	3	1.8	5	7	7	7	7	5	7	7	7	7	7	7	2	7	3	6	7	7	6	7	2	7	7	5	7	6	3.42857	4	4	4	4
2	3	4	1	3	4	3	2	2	4	2	4	3	3	3	4	3	4	1.6	7	7	7	3	7	7	7	7	7	5	7	3	7	2	7	5	7	7	7	7	7	7	6	7	7	7	3.61905	4	1	4	3
2	2	2	1	4	2	2	4	4	4	4	4	4	3	3.5	4	4	3	1.8	7	7	2	7	6	7	7	6	7	7	5	5	7	3	7	7	7	7	7	7	7	4	5	7	7	7	3.61905	4	4	2	4
1	3	3	1	3	3	4	4	4	3	2	3	2	4	3.2	3	3	3	0.9	7	4	7	7	7	7	2	7	7	6	7	7	7	2	7	7	7	4	7	7	7	2	6	7	7	7	3.45578	4	4	4	4
2	3	3	1	4	4	3	4	3	3	4	4	2	2	3.3	4	3	4	1.6	5	7	6	3	7	2	7	7	4	7	7	3	7	7	6	7	7	7	7	7	7	7	7	5	7	7	3.59184	4	3	2	4
1	3	3	2	3	4	3	4	4	2	3	2	2	3	3	3	3	5	1.5	7	3	3	7	7	7	7	7	2	7	7	7	7	7	7	3	7	7	7	6	4	7	7	7	7	7	3.64626	4	4	1	4
2	2	1	2	3	3	2	4	3	2	4	3	2	4	3	3	4	2	0.9	7	2	7	4	7	3	7	4	7	7	7	7	7	7	2	7	7	7	7	7	7	7	7	7	7	4	3.59184	4	4	3	4
2	2	4	1	4	4	4	4	3	4	4	2	4	4	3.7	3	3	4	1.2	5	7	5	7	7	7	2	7	3	7	6	5	7	7	7	6	4	7	2	7	4	7	7	7	7	7	3.34694	3	4	4	4
1	2	3	2	4	3	4	4	2	4	4	4	2	4	3.5	3	3	4	1.2	7	7	6	7	7	7	7	7	7	7	7	7	7	2	7	5	4	7	7	7	5	2	7	7	2	7	3.40136	4	4	4	4
2	2	1	2	4	4	4	4	3	2	2	4	2	3	3.2	3	3	4	1.2	4	7	7	7	7	3	7	7	7	7	7	7	7	7	6	3	7	7	7	7	7	7	4	2	7	7	3.53741	4	1	1	1
2	1	1	2	4	3	4	4	4	3	3	4	2	3	3.4	3	3	4	1.2	7	3	7	7	7	7	7	7	7	7	7	7	7	7	7	7	7	2	6	7	7	5	7	7	7	7	3.78231	4	4	4	4
1	3	2	1	2	2	3	4	3	4	3	4	3	4	3.2	4	3	4	1.6	7	6	7	7	7	7	4	7	7	7	7	6	7	7	6	6	7	7	7	6	7	5	7	7	7	7	3.7551	4	4	4	4
1	2	4	2	4	4	4	2	3	3	4	4	3	4	3.5	3	3	4	1.2	3	7	2	4	7	7	7	7	3	5	7	2	7	3	7	5	5	6	4	6	2	5	3	5	7	7	2.9932	4	4	4	4
1	3	1	1	3	4	4	4	4	4	3	4	2	4	3.6	3	3	4	1.2	6	3	3	7	5	7	6	7	7	7	2	7	7	3	6	7	4	7	4	5	7	7	7	6	7	7	3.45578	4	4	4	2
2	1	2	1	3	4	4	4	3	4	4	4	2	4	3.6	4	3	3	1.2	7	3	4	7	7	2	4	4	7	7	7	2	5	7	7	7	7	4	7	7	5	7	7	3	7	6	3.2381	1	4	4	4
2	1	2	2	4	3	4	2	2	2	4	4	4	4	3.3	3	5	3	1.8	2	5	7	5	7	7	7	4	6	7	4	7	7	7	3	7	7	3	6	7	7	4	4	3	7	3	3.18367	4	4	2	3
1	1	2	2	4	2	4	4	3	2	2	4	4	3	3.2	3	4	4	1.8	7	6	7	4	7	7	3	7	7	5	2	7	7	5	7	2	7	7	3	5	6	2	4	6	6	7	3.04762	4	1	4	4
1	2	1	2	4	4	4	4	4	4	2	3	4	3	3.6	2	4	3	0.9	6	7	7	7	4	2	7	7	6	7	7	3	3	5	2	7	6	5	2	7	4	3	7	4	6	7	2.91156	3	4	4	4
2	1	1	1	4	2	4	4	2	1	4	2	2	4	2.9	3	4	4	1.8	7	7	2	7	3	3	7	7	7	7	7	6	7	7	4	6	7	2	4	6	2	2	7	7	6	7	3.21088	4	3	2	4
2	1	4	2	4	4	4	4	2	2	4	4	3	4	3.5	4	3	4	1.6	2	4	7	4	7	7	2	6	7	7	7	6	3	2	7	7	3	4	7	4	2	6	4	7	7	2	2.91156	4	4	4	4
2	2	4	2	4	2	1	4	1	4	4	4	3	3	3	3	5	2	1.2	5	6	2	7	2	7	7	3	7	7	7	7	5	7	6	7	3	5	5	7	7	3	7	7	6	2	3.31973	1	4	4	4
2	2	1	1	4	4	4	3	4	3	2	4	2	4	3.4	3	3	4	1.2	3	7	7	7	4	7	4	7	7	7	5	3	4	7	7	7	2	5	7	6	3	7	7	7	7	2	3.21088	4	4	4	4
1	1	4	1	4	4	4	4	4	2	4	4	3	4	3.7	3	3	4	1.2	7	4	7	7	4	6	7	7	7	3	7	7	2	5	7	3	3	2	7	5	6	7	7	7	7	7	3.2381	4	4	4	4
2	3	1	2	1	4	2	4	4	4	4	4	4	4	3.5	3	3	4	1.2	3	6	3	7	7	7	7	5	7	3	7	7	6	5	3	5	6	7	7	7	3	6	7	2	3	7	3.18367	4	4	4	3
2	2	2	1	1	4	4	3	4	3	4	4	2	2	3.1	3	4	4	1.8	2	3	2	3	3	7	7	7	7	5	7	3	7	7	6	6	7	7	7	5	5	7	3	2	2	4	3.21088	4	2	4	4
2	3	2	1	3	4	2	4	4	4	4	2	4	4	3.5	2	4	5	1.5	4	7	5	7	7	5	7	5	7	5	7	7	7	7	4	2	3	7	4	7	7	4	7	7	6	3	3.21088	4	4	4	4
1	2	4	1	4	2	2	3	4	4	2	4	3	4	3.2	3	3	4	1.2	5	7	6	7	7	7	7	3	3	2	7	5	7	2	6	7	2	5	5	7	3	7	5	7	6	7	2.9932	4	2	4	1
2	2	2	2	4	3	4	4	4	4	3	4	3	3	3.6	3	3	5	1.5	7	3	5	7	7	2	3	7	6	7	6	2	7	7	6	7	7	7	3	3	5	7	7	2	7	2	2.9932	1	4	4	1
2	3	3	2	4	4	4	1	3	3	4	4	4	4	3.5	3	4	3	1.35	4	7	7	6	7	3	7	7	7	7	3	2	7	7	7	4	7	3	7	5	5	7	4	5	5	7	3.15646	1	4	1	4
2	1	1	2	4	3	4	4	4	4	4	4	2	4	3.7	3	4	4	1.8	7	7	7	2	6	2	6	5	7	4	7	5	5	2	7	7	7	7	4	7	7	2	2	7	7	7	3.10204	4	4	1	4
2	2	2	2	4	2	4	3	4	4	4	4	4	4	3.7	3	3	5	1.5	7	7	7	7	5	4	7	7	7	7	2	7	7	7	2	2	7	7	6	5	7	6	7	6	7	2	3.2381	3	3	3	4
1	2	1	2	2	4	4	2	4	4	3	4	4	4	3.5	4	3	3	1.2	7	7	7	7	7	6	3	7	7	7	7	3	7	3	7	7	4	7	5	7	3	4	7	5	6	5	3.18367	2	4	4	2
2	2	1	2	2	3	2	4	3	4	4	3	3	4	3.2	3	3	4	1.2	7	5	2	5	7	7	7	7	7	7	7	5	7	5	3	5	7	2	7	2	4	7	6	5	3	5	3.12925	4	4	2	4
2	1	1	1	4	3	3	2	4	3	2	3	4	3	3.1	3	4	4	1.8	2	7	3	4	7	7	7	7	6	7	7	7	7	6	7	2	7	4	3	7	7	4	6	2	7	3	3.26531	3	4	4	4
2	2	3	2	4	4	3	4	4	2	4	1	2	2	3	3	4	4	1.8	7	3	7	7	2	7	6	7	7	3	3	7	3	7	7	7	2	7	7	5	2	7	7	3	7	2	3.07483	4	4	2	1
2	1	3	2	2	2	4	4	4	4	3	3	4	4	3.4	4	3	4	1.6	5	2	7	7	5	7	5	7	7	4	7	5	6	3	7	7	2	3	7	3	7	7	4	7	6	7	3.21088	4	4	4	4
2	2	1	2	4	4	4	2	4	3	3	3	3	4	3.4	4	3	4	1.6	7	3	7	7	6	2	7	4	3	7	7	5	6	7	4	7	7	5	3	4	7	7	3	6	6	7	3.10204	3	4	3	2
1	3	1	1	3	4	2	2	3	4	4	2	3	2	2.9	3	3	4	1.2	7	4	7	7	7	7	3	7	2	4	7	7	7	7	7	7	7	7	3	2	7	4	7	7	5	7	3.29252	4	4	2	1
1	3	3	1	2	4	4	4	2	4	4	2	3	2	3.1	3	3	4	1.2	6	5	6	7	3	7	6	5	7	6	4	3	5	7	4	7	7	2	3	7	3	7	7	7	2	3	2.96599	4	3	4	3
1	2	3	2	4	4	2	4	3	2	4	4	2	3	3.2	3	3	5	1.5	2	7	7	7	5	6	5	7	7	7	2	7	7	2	4	4	3	7	7	2	3	3	7	7	3	7	2.91156	2	4	4	3
2	1	3	1	1	2	4	3	4	4	3	4	4	4	3.3	3	3	3	0.9	7	7	4	7	4	7	3	2	5	7	7	7	7	5	6	4	5	7	5	4	3	2	7	3	2	7	2.85714	4	4	3	2
2	2	1	2	2	4	4	4	2	4	4	4	4	1	3.3	3	4	3	1.35	7	7	6	3	7	5	7	7	5	6	7	7	7	7	2	3	5	3	6	2	7	7	7	2	7	2	3.02041	1	4	1	2
1	3	3	1	4	4	4	4	4	4	2	3	4	2	3.5	3	4	4	1.8	7	5	7	6	7	7	2	6	7	5	4	5	7	3	7	2	7	7	7	7	7	3	6	2	7	7	3.12925	4	3	3	4
2	2	2	1	3	3	4	4	4	1	3	4	4	4	3.4	3	3	4	1.2	7	6	7	4	7	3	7	7	7	7	4	7	7	5	7	7	7	4	7	7	2	3	7	7	7	2	3.29252	4	4	4	2
2	2	1	1	2	4	4	2	4	4	2	3	2	3	3	4	3	4	1.6	4	7	7	2	7	7	4	7	7	6	7	7	6	3	7	5	2	5	7	6	5	7	4	4	7	7	3.26531	4	4	4	1
1	2	4	1	4	4	3	4	3	4	2	2	3	2	3.1	3	3	3	0.9	6	5	3	4	6	2	7	7	4	2	2	4	5	3	6	5	7	7	2	5	2	7	3	4	7	7	2.66667	3	4	4	4
2	3	1	1	2	3	2	4	4	2	4	4	2	3	3	3	3	3	0.9	7	5	7	3	7	7	7	7	7	7	5	7	6	3	7	3	7	5	3	7	5	3	6	5	6	5	3.21088	4	4	3	4
1	1	2	2	4	3	4	4	4	4	4	4	4	4	3.9	3	3	5	1.5	7	7	7	7	2	7	7	5	7	7	7	7	4	3	5	3	7	7	7	7	7	7	7	6	5	7	3.5102	4	4	4	4
2	1	1	1	4	4	4	4	4	4	4	4	2	2	3.6	3	3	3	0.9	7	5	7	2	3	4	4	7	7	7	3	7	4	3	2	2	7	2	7	6	4	7	7	3	3	6	2.77551	4	2	4	3
2	1	4	1	1	4	4	1	4	4	1	2	1	4	2.6	3	3	3	0.9	7	6	7	4	6	3	6	3	7	7	7	7	2	7	5	4	7	4	7	5	2	7	4	7	6	5	3.04762	4	4	4	4
2	2	4	1	2	3	4	3	4	3	2	4	3	2	3	3	4	4	1.8	6	2	7	2	2	7	7	7	4	5	7	7	7	7	4	3	7	6	7	7	7	3	4	7	5	2	3.26531	1	4	4	2
2	2	4	1	4	4	4	3	2	4	4	2	3	4	3.4	3	3	4	1.2	7	7	6	7	2	7	3	7	6	4	7	2	3	7	4	4	7	5	5	4	7	4	6	6	7	7	3.04762	1	4	1	4
1	2	2	2	4	4	4	2	4	4	2	4	2	4	3.4	3	3	5	1.5	6	7	7	3	5	7	7	7	2	7	7	7	7	2	4	2	4	7	6	5	7	3	2	2	5	7	2.91156	4	4	1	4
2	1	1	1	2	4	4	3	2	4	3	3	2	2	2.9	3	3	4	1.2	7	5	7	7	7	7	7	6	4	7	7	7	6	7	2	3	5	3	7	4	6	5	7	6	5	7	3.21088	3	4	4	4
2	3	4	1	4	4	3	4	3	4	4	3	4	3	3.6	3	3	4	1.2	2	7	7	3	7	7	7	7	7	7	6	7	7	7	2	6	4	3	3	4	5	7	7	2	6	6	3.18367	4	4	4	3
1	1	1	1	4	3	4	3	3	4	2	4	2	3	3.2	4	3	4	1.6	6	5	4	5	7	7	7	7	2	7	7	7	7	3	7	7	7	2	6	5	7	7	3	5	7	7	3.37415	4	4	4	4
1	2	3	1	4	4	4	2	2	4	4	2	4	2	3.2	3	3	3	0.9	7	5	7	7	4	7	7	3	6	7	6	7	7	4	2	5	3	6	7	4	5	2	2	7	6	6	2.96599	3	4	3	4
1	3	3	1	3	4	2	3	2	4	3	4	4	3	3.2	2	3	5	1	4	7	4	7	5	6	3	3	5	6	7	5	7	7	5	7	6	2	7	7	7	7	7	5	7	3	3.2381	2	3	4	4
1	2	1	1	4	4	4	3	4	4	4	3	4	2	3.6	3	3	4	1.2	4	3	7	7	7	2	7	6	3	7	7	6	6	7	2	6	6	2	2	7	7	3	2	7	4	4	2.80272	4	3	3	4
2	3	2	2	4	4	4	4	3	3	4	4	4	4	3.8	3	4	4	1.8	6	7	2	7	7	7	2	7	7	4	7	7	4	6	7	7	7	7	5	4	7	7	2	7	6	7	3.37415	4	4	4	4
1	1	3	1	4	3	4	3	4	4	3	4	3	4	3.6	3	4	4	1.8	6	5	4	2	7	7	6	2	7	7	7	6	4	5	2	4	7	2	7	4	7	4	2	5	5	6	2.88435	4	4	4	3
1	1	3	2	4	4	4	4	4	2	2	2	2	4	3.2	3	4	4	1.8	2	7	5	7	4	7	7	4	7	6	7	7	6	7	5	2	2	5	4	3	2	7	5	2	4	7	2.88435	3	4	4	4
1	2	2	1	4	4	4	4	3	4	3	3	4	3	3.6	4	3	4	1.6	4	6	2	7	7	3	7	6	6	6	5	7	7	2	3	6	2	6	7	6	7	3	2	7	7	7	3.04762	4	3	4	4
2	2	2	1	2	4	3	3	3	4	4	4	4	2	3.3	3	4	4	1.8	7	2	2	5	7	3	7	2	7	7	7	5	7	2	7	3	7	3	7	7	4	6	3	7	2	2	2.85714	4	2	2	4
2	2	4	1	2	3	4	4	4	2	4	4	2	4	3.3	3	4	4	1.8	7	7	4	7	7	3	7	4	2	7	4	7	7	6	7	7	2	2	6	7	7	3	7	5	7	7	3.10204	4	2	4	2
2	3	4	2	4	3	3	2	3	4	4	2	3	2	3	3	4	4	1.8	7	4	7	7	6	6	7	5	2	7	5	5	7	4	7	3	7	4	4	3	7	5	2	7	3	7	2.91156	1	4	4	4
2	2	4	2	2	4	4	3	4	3	3	4	3	4	3.4	4	3	4	1.6	7	2	7	7	3	7	2	7	2	7	3	6	7	7	7	7	3	4	6	2	2	6	3	7	7	6	2.93878	4	1	4	2
2	2	2	2	3	2	2	3	4	2	4	2	4	4	3	3	3	5	1.5	2	3	7	7	7	2	7	6	7	7	7	4	7	7	7	7	5	6	6	7	7	4	5	2	2	6	3.21088	2	4	4	4
1	3	2	2	3	2	2	3	2	2	3	2	2	4	2.5	4	4	2	1.2	5	2	7	7	7	7	7	7	7	3	7	7	6	7	3	7	3	2	4	7	7	2	7	2	3	7	3.04762	4	2	2	4
1	2	4	2	2	2	2	2	3	4	3	4	4	3	2.9	4	4	3	1.8	7	7	7	7	7	3	7	7	7	5	5	3	6	7	3	4	7	4	7	7	7	7	6	4	7	6	3.2381	4	4	4	4
2	2	1	2	4	4	4	4	2	4	4	4	3	4	3.7	3	3	5	1.5	3	3	5	7	7	4	7	2	7	7	7	7	5	7	6	2	2	5	7	2	6	4	7	7	7	7	3.12925	4	4	4	4
1	3	2	2	4	3	4	4	3	3	4	4	4	4	3.7	3	4	4	1.8	4	3	7	2	7	7	7	7	7	7	5	7	7	2	4	3	5	7	3	3	3	2	3	2	7	7	2.85714	4	3	2	4
1	3	3	1	2	4	2	4	4	4	4	3	2	4	3.3	2	4	4	1.2	5	7	7	7	7	5	6	7	7	5	7	7	7	7	3	5	4	7	7	7	2	7	2	7	7	6	3.31973	4	4	4	4
1	2	4	1	2	3	4	2	4	4	2	2	4	4	3.1	5	3	2	1	7	7	7	7	7	2	7	7	7	7	3	7	4	3	2	5	4	7	5	7	7	5	7	7	7	7	3.18367	4	4	3	2
1	3	3	1	2	4	2	3	4	4	2	4	4	3	3.2	3	3	3	0.9	7	4	7	7	7	7	7	3	3	6	6	5	7	7	5	3	7	7	4	6	3	7	7	7	4	7	3.21088	4	4	3	2
1	3	2	1	3	3	2	3	3	2	2	4	2	3	2.7	3	3	5	1.5	7	7	7	7	7	7	7	2	7	7	6	7	2	7	6	7	5	5	5	5	7	4	3	5	5	5	3.10204	4	4	4	4
2	3	1	1	3	4	4	4	4	2	4	3	4	4	3.6	3	3	3	0.9	7	2	7	7	7	6	7	7	4	7	7	6	7	7	5	5	7	6	7	5	6	3	7	7	7	6	3.5102	1	4	2	4
2	2	4	1	2	4	3	4	4	2	4	4	2	2	3.1	3	4	4	1.8	7	7	7	2	2	7	5	2	7	7	7	5	7	4	7	5	7	4	6	2	7	3	7	2	2	5	2.93878	2	4	4	4
1	3	1	1	4	2	2	2	4	4	4	4	2	4	3.2	3	3	4	1.2	2	7	4	7	2	4	5	7	7	7	7	4	7	7	7	7	7	7	5	7	6	7	5	3	7	3	3.42857	3	4	4	4
2	3	2	2	4	3	4	4	2	3	2	3	2	2	2.9	3	3	4	1.2	7	7	5	5	7	5	7	7	7	6	4	4	7	4	7	7	7	4	7	7	2	7	4	7	4	6	3.26531	4	1	4	4
2	3	1	1	4	2	2	2	4	4	4	4	4	4	3.4	3	4	4	1.8	7	5	7	6	7	7	5	2	7	7	6	5	7	4	7	7	5	3	7	7	6	4	7	5	2	3	3.07483	4	2	4	4
1	1	4	2	4	2	3	2	4	4	3	2	3	3	3	3	3	3	0.9	5	5	7	4	7	3	5	7	6	7	7	6	5	4	7	7	2	2	7	2	7	5	3	7	2	2	2.80272	4	2	4	4
1	3	2	2	4	4	4	4	3	2	4	4	4	4	3.7	3	3	3	0.9	2	7	7	7	2	2	7	6	7	7	7	6	7	6	6	4	5	7	7	5	5	4	7	3	7	7	3.31973	4	4	4	4
2	2	2	2	3	4	4	3	2	4	2	4	4	3	3.3	4	4	2	1.2	2	7	4	5	6	7	5	7	2	7	3	6	7	7	6	7	4	5	7	7	5	5	3	4	5	3	3.04762	4	4	4	3
1	3	3	1	4	4	4	4	2	2	4	3	4	4	3.5	3	3	4	1.2	4	7	2	7	5	2	7	7	7	7	4	5	2	5	7	6	5	7	4	7	7	3	7	5	7	7	3.21088	1	3	4	4
1	2	2	2	4	4	3	2	3	4	4	4	2	2	3.2	3	3	3	0.9	4	5	7	6	7	4	7	7	7	6	7	7	4	6	7	6	7	7	2	7	7	7	5	7	6	5	3.48299	4	4	4	4
2	3	2	1	4	2	4	4	4	4	3	4	2	4	3.5	3	3	4	1.2	3	4	7	7	4	7	7	7	7	7	7	7	5	7	4	7	7	7	7	7	7	7	4	4	7	7	3.70068	1	2	3	4
2	2	2	1	4	3	4	3	3	4	4	4	3	4	3.6	4	3	3	1.2	2	7	3	6	3	7	4	7	4	4	7	3	7	7	7	5	3	6	7	4	7	7	6	2	3	3	2.9932	3	4	4	4
1	1	4	1	4	4	3	2	4	4	4	4	2	2	3.3	3	3	3	0.9	2	2	7	7	7	7	7	7	4	6	7	2	3	5	2	7	7	2	4	7	7	2	7	5	2	7	2.91156	4	2	2	4
2	1	1	2	4	4	3	4	4	2	4	4	4	2	3.5	3	3	5	1.5	7	4	7	7	3	7	7	2	7	7	5	4	6	7	2	2	2	7	7	3	7	6	2	7	7	4	2.93878	4	3	4	2
2	2	2	1	4	2	3	4	2	2	4	4	4	4	3.3	3	3	5	1.5	6	7	7	7	7	7	6	5	7	7	6	7	7	3	5	6	3	6	5	7	7	3	7	4	7	5	3.26531	3	4	4	4
2	1	3	2	4	3	4	2	3	4	2	2	4	3	3.1	3	3	4	1.2	3	2	7	4	5	4	7	2	2	5	7	6	2	6	7	6	2	3	7	6	6	5	5	6	7	7	2.93878	4	2	4	1
2	3	1	1	4	2	4	4	4	3	3	4	4	2	3.4	3	4	4	1.8	7	7	2	5	3	6	5	7	7	2	6	4	4	7	5	5	3	4	7	7	7	5	2	7	7	7	3.10204	1	1	4	4
2	2	4	1	4	4	3	4	2	4	3	4	4	3	3.5	3	3	3	0.9	7	5	7	7	7	7	7	6	7	7	7	7	7	7	4	7	4	3	3	5	3	6	4	7	3	7	3.21088	2	4	4	4
1	3	1	1	2	4	3	4	4	3	4	4	2	3	3.3	3	3	3	0.9	5	4	3	4	7	7	7	5	7	7	7	7	7	3	6	3	3	5	4	7	7	7	3	7	6	7	3.31973	4	1	2	4
1	1	1	1	2	4	2	3	4	4	2	4	3	4	3.2	3	3	4	1.2	3	2	7	7	7	7	7	7	7	7	7	7	7	7	7	7	2	7	5	7	2	5	4	2	7	3	3.29252	4	4	4	4
2	3	1	1	2	4	3	2	4	4	3	4	4	3	3.3	3	3	3	0.9	7	3	7	7	7	5	7	7	7	3	7	6	7	7	3	7	2	2	6	3	7	7	3	7	7	6	3.15646	4	4	4	4
1	1	3	2	4	4	4	2	4	4	4	4	2	3	3.5	3	3	5	1.5	4	4	7	6	7	7	7	5	7	5	4	7	7	7	2	4	7	7	6	5	4	7	7	7	7	4	3.34694	4	4	4	1
2	3	2	2	4	2	2	3	3	4	4	4	3	4	3.3	3	3	5	1.5	7	7	7	7	7	7	6	7	6	7	5	6	7	7	3	2	7	4	6	4	3	7	2	4	7	6	3.07483	4	3	4	4
2	3	1	2	2	4	3	2	4	4	4	3	3	3	3.2	3	3	3	0.9	7	7	7	7	3	2	7	4	7	7	7	3	6	4	4	7	6	4	2	6	5	7	7	7	5	4	3.02041	4	4	1	3
2	3	4	1	4	4	2	2	4	4	2	2	3	4	3.1	3	3	5	1.5	2	6	7	7	4	2	7	7	7	7	7	4	7	7	2	7	7	7	3	2	7	4	7	4	2	7	3.10204	4	4	1	2
1	1	4	2	3	3	2	4	4	4	3	3	4	4	3.4	1	2	3	0.15	7	7	7	6	7	3	7	7	7	7	6	7	5	4	3	7	7	6	3	7	5	5	7	7	7	2	3.2381	4	3	4	4
1	3	4	1	4	4	4	4	2	2	2	4	4	3	3.3	3	2	2	0.3	7	7	5	3	7	3	7	7	4	4	4	6	3	2	3	4	5	4	6	1	7	7	1	7	3	3	2.47619	4	4	4	4
2	3	2	2	2	4	3	2	2	3	2	4	4	2	2.8	1	2	3	0.15	3	7	7	6	2	2	7	1	7	7	7	7	7	7	7	6	5	3	7	4	7	1	6	4	4	7	3.07483	4	2	4	2
2	1	4	1	2	4	4	4	4	2	4	4	4	3	3.5	2	3	4	0.8	7	7	6	7	5	7	7	3	7	7	1	1	7	1	1	1	7	6	3	7	7	2	7	2	5	6	2.58503	4	4	4	2
1	1	4	2	4	2	2	3	2	2	4	3	3	4	2.9	1	3	4	0.4	7	7	7	3	7	6	3	2	4	5	3	7	7	7	7	3	4	7	1	5	7	7	1	7	4	3	2.72109	4	4	4	4
1	2	4	2	4	2	2	4	4	2	4	3	4	4	3.3	4	2	3	0.6	6	7	7	1	7	5	7	7	7	7	7	2	2	1	6	4	7	7	7	7	7	2	7	4	2	2	2.91156	4	4	4	4
2	3	4	1	3	2	4	4	2	4	4	4	3	2	3.2	1	3	1	0.1	7	6	7	1	7	7	7	7	7	4	5	7	2	2	7	7	2	7	3	7	2	6	1	7	3	6	2.88435	3	2	4	4
2	1	2	1	4	4	4	4	2	2	4	4	2	4	3.4	1	4	3	0.45	2	1	7	3	7	7	7	7	2	7	7	7	7	7	7	2	3	7	1	2	2	7	7	4	4	7	3.02041	4	3	4	4
1	1	4	1	3	4	3	4	2	4	4	3	4	3	3.4	3	2	3	0.45	6	7	7	6	7	7	7	7	7	7	7	5	7	4	3	3	2	7	7	2	7	4	6	7	6	7	3.2381	4	3	4	2
2	1	1	2	4	4	3	4	4	4	4	4	4	2	3.7	2	3	4	0.8	5	7	7	7	2	5	4	7	5	3	7	7	2	3	7	7	7	2	7	6	7	7	5	7	5	3	3.07483	3	1	4	1
2	2	2	2	4	4	4	4	4	3	3	3	4	4	3.7	2	2	2	0.2	7	7	6	7	7	7	7	7	7	7	7	1	6	5	7	7	4	4	6	3	7	7	7	3	6	5	3.26531	4	2	4	4
2	1	4	1	4	4	3	2	4	4	2	3	2	4	3.2	2	3	4	0.8	3	7	7	7	7	7	1	7	7	1	6	3	7	3	1	7	7	6	7	7	7	7	7	7	3	1	2.96599	2	3	2	4
2	3	3	1	2	4	4	2	4	2	4	4	2	4	3.2	1	4	4	0.6	6	7	4	6	1	7	7	7	7	1	7	5	7	2	7	7	4	7	7	6	7	2	4	4	7	7	3.2381	4	3	3	4
2	1	3	2	3	3	4	2	4	4	4	4	4	2	3.4	2	2	2	0.2	7	7	4	6	7	3	3	7	7	7	7	7	2	7	1	7	7	7	7	7	7	1	7	3	5	3	3.04762	4	3	3	1
1	3	4	2	2	4	3	2	4	2	4	4	4	3	3.2	3	2	3	0.45	7	7	3	6	4	7	7	7	5	7	5	7	7	1	7	7	7	3	2	7	7	5	5	7	6	7	3.34694	2	1	4	4
2	2	3	2	4	4	3	4	4	2	4	3	3	3	3.4	1	5	4	0.8	7	7	7	7	7	7	3	3	7	6	2	7	2	6	6	1	6	5	7	1	4	5	1	7	6	7	2.69388	3	4	4	3
1	3	3	1	4	2	4	4	4	2	2	4	4	3	3.3	3	2	3	0.45	7	4	7	7	7	3	3	5	7	3	1	7	7	1	5	7	5	5	4	1	5	5	7	7	4	7	2.69388	4	4	1	1
1	2	2	2	4	4	2	4	2	2	4	2	4	2	3	3	2	4	0.6	5	7	7	7	2	7	7	3	2	3	4	2	7	4	4	7	2	7	6	7	2	4	7	7	4	6	2.77551	3	4	4	4
1	1	4	1	4	3	3	4	3	4	3	2	2	4	3.2	2	3	3	0.6	7	1	2	3	7	1	6	7	7	2	6	3	5	7	7	7	6	7	2	3	7	6	6	5	3	1	2.82993	4	4	4	4
1	3	4	1	4	2	4	2	3	4	3	2	3	2	2.9	2	2	2	0.2	7	1	3	7	7	7	3	7	7	7	7	7	1	1	7	7	7	2	5	3	3	1	3	7	1	3	2.61224	4	4	3	3
2	1	4	1	3	4	3	3	3	4	3	4	3	2	3.2	2	2	3	0.3	7	5	7	7	7	7	5	5	7	7	7	7	1	6	7	3	7	7	7	7	3	6	7	5	7	6	3.37415	4	4	4	4
1	1	3	1	2	2	3	4	3	4	3	4	3	2	3	3	2	4	0.6	1	5	7	7	7	7	7	7	6	7	7	7	4	4	4	1	1	7	6	1	3	7	7	1	7	3	2.82993	4	4	4	4
1	2	4	1	4	4	2	4	2	3	2	2	4	4	3.1	2	4	2	0.6	7	7	7	4	7	7	5	7	6	2	7	2	2	2	7	2	6	4	7	3	7	5	5	1	7	7	2.7483	1	3	4	3
2	2	4	1	2	2	4	2	2	2	2	3	3	4	2.6	1	2	4	0.2	7	7	2	7	7	7	7	4	7	3	7	7	7	4	1	7	7	1	7	3	3	1	1	1	7	2	2.55782	2	1	1	4
1	2	4	2	4	4	4	3	3	1	4	3	4	3	3.3	2	2	2	0.2	7	7	7	7	3	7	7	7	2	7	1	6	1	7	5	1	7	7	3	2	5	7	6	6	3	7	2.82993	4	2	4	2
1	3	2	2	4	3	4	3	3	2	4	2	3	3	3.1	3	2	4	0.6	7	7	3	7	7	2	7	5	7	2	7	6	7	3	4	6	7	7	3	7	4	7	7	3	7	7	3.12925	4	4	4	4
2	3	3	1	3	4	2	4	4	4	3	4	2	3	3.3	1	2	2	0.1	7	3	5	3	2	2	7	1	6	6	7	7	2	7	7	7	7	4	5	7	7	5	4	4	7	7	3.15646	2	1	4	3
1	2	4	2	3	2	4	3	4	4	2	2	4	4	3.2	3	3	1	0.3	7	4	7	4	7	7	6	5	2	7	4	2	5	5	7	2	7	2	7	7	1	7	2	4	7	7	2.80272	2	4	4	4
2	2	4	2	2	2	3	3	2	2	4	4	4	4	3	2	3	4	0.8	2	7	7	7	4	7	7	7	3	1	7	7	7	7	1	4	4	7	6	4	2	7	3	6	7	7	3.02041	4	3	4	4
2	1	4	2	3	2	3	2	3	3	3	2	4	2	2.7	2	2	3	0.3	7	7	1	2	7	7	7	5	2	7	7	7	7	7	2	6	7	5	7	5	3	3	7	1	7	7	3.15646	4	4	4	4
1	1	1	1	3	3	2	2	3	4	4	2	4	4	3.1	2	2	4	0.4	6	7	1	7	7	7	7	7	3	7	7	1	7	5	7	7	7	7	5	7	5	1	7	6	7	7	3.37415	2	2	4	1
2	1	2	2	4	4	3	2	4	2	4	3	3	4	3.3	1	2	4	0.2	7	1	7	7	7	7	7	7	6	4	3	7	1	7	4	4	3	2	6	7	7	1	5	7	7	7	2.96599	4	4	4	4
1	3	4	1	2	4	3	4	3	4	4	4	4	4	3.6	4	3	2	0.8	1	7	3	6	7	7	6	7	7	1	7	4	7	2	4	2	3	2	3	7	3	7	7	7	5	4	2.77551	2	3	4	1
2	3	2	1	3	4	4	4	4	4	4	3	4	4	3.8	1	2	3	0.15	7	7	7	7	6	6	7	1	7	3	7	4	7	5	1	6	6	7	7	1	2	6	2	6	7	7	2.85714	3	4	1	1
2	2	4	1	3	2	2	2	2	4	3	2	4	2	2.6	1	1	2	0	7	7	7	4	7	7	3	6	7	7	7	7	7	3	7	7	3	1	7	6	1	2	1	7	1	5	2.77551	2	4	2	2
1	3	3	1	2	2	4	2	4	4	4	2	2	4	3	2	3	3	0.6	7	2	7	7	7	3	7	3	7	7	6	4	7	5	7	6	4	7	1	7	2	2	5	7	7	7	3.02041	2	2	4	2
2	3	2	2	3	3	4	3	4	4	4	2	3	4	3.4	1	2	2	0.1	7	7	1	4	5	4	4	2	5	7	7	2	7	7	7	2	6	3	7	7	7	1	7	4	7	1	2.82993	4	2	1	4
1	3	1	1	3	4	4	4	3	2	4	4	3	4	3.5	1	1	1	0	6	7	7	7	2	2	7	7	7	7	7	7	7	3	3	7	3	2	7	7	7	2	3	1	7	7	2.9932	3	4	1	4
1	2	4	1	2	3	4	3	4	4	2	4	4	4	3.4	1	2	2	0.1	7	7	7	7	3	7	4	2	7	1	7	6	6	7	7	1	3	7	5	3	3	7	1	4	7	7	2.77551	2	3	4	2
2	1	3	1	3	4	3	2	4	4	2	4	4	3	3.3	1	3	4	0.4	7	7	7	6	7	4	7	7	6	7	7	4	4	1	4	7	2	7	7	6	6	7	5	7	5	4	3.10204	3	4	1	4
1	1	1	1	3	4	4	2	4	3	4	2	4	2	3.2	3	2	2	0.3	4	2	7	7	7	6	7	3	7	3	7	7	7	1	2	7	6	7	6	5	4	6	7	7	1	2	2.93878	3	2	4	4
1	1	4	1	2	4	2	3	2	3	2	3	4	3	2.8	4	2	4	0.8	7	7	7	7	2	4	7	7	6	7	7	3	2	7	1	1	7	7	7	7	3	3	1	3	2	7	2.69388	4	4	4	4
1	1	1	2	4	4	3	3	4	2	4	2	3	4	3.3	2	3	3	0.6	7	7	7	7	1	1	7	6	3	6	4	7	7	7	3	4	3	4	7	7	7	3	7	5	2	6	2.88435	3	4	4	2
1	2	1	2	4	4	4	3	2	2	4	2	2	4	3.1	2	3	3	0.6	3	7	7	5	4	7	2	7	3	3	5	2	7	1	7	7	7	7	7	7	5	7	2	4	1	6	2.82993	2	4	4	4
2	1	2	2	4	4	3	3	2	4	4	2	3	3	3.2	3	1	1	0	7	4	3	7	7	5	1	7	3	7	7	7	4	3	6	7	6	4	2	7	7	3	4	1	1	1	2.53061	3	3	3	2
1	1	3	2	2	4	4	3	2	3	2	2	2	4	2.8	3	2	4	0.6	7	4	7	7	7	1	7	7	1	7	7	7	7	7	7	7	5	3	2	7	1	4	4	4	3	5	2.80272	4	1	4	2
1	2	2	1	4	2	3	2	3	2	2	2	2	3	2.5	2	2	3	0.3	3	7	4	7	6	7	4	7	4	7	7	7	4	3	3	7	1	7	2	7	2	6	4	6	5	7	2.91156	4	4	4	4
2	3	1	2	4	3	2	4	2	4	3	3	2	2	2.9	1	2	3	0.15	2	7	7	7	6	7	7	3	6	5	6	2	7	5	7	2	2	7	2	1	7	4	2	4	3	1	2.44898	1	4	1	2
1	1	2	2	2	2	4	4	4	4	3	3	4	3	3.3	2	2	2	0.2	7	7	5	5	7	7	7	7	2	7	3	6	2	7	7	7	2	5	7	7	7	7	5	6	7	7	3.31973	3	1	4	4
2	1	1	1	3	4	2	3	2	4	2	4	4	4	3.2	2	2	5	0.5	1	3	1	7	5	7	7	7	5	2	5	7	7	7	5	7	7	4	4	5	4	6	7	7	7	7	3.37415	4	2	4	4
2	2	2	2	3	4	4	2	4	2	2	2	2	4	2.9	2	2	5	0.5	7	6	7	5	7	7	6	7	7	7	7	7	7	7	6	2	6	5	2	7	7	7	3	2	7	7	3.34694	4	4	4	1
2	1	1	2	4	3	3	1	4	4	2	2	2	4	2.9	2	1	2	0	6	4	7	5	7	7	6	7	7	7	5	7	7	6	4	4	2	2	5	7	5	7	7	3	5	7	3.18367	4	4	2	3
1	3	4	1	3	4	2	2	4	2	4	3	3	4	3.1	4	2	3	0.6	1	7	7	5	7	2	7	7	7	7	5	5	7	3	7	7	7	4	1	2	7	7	3	4	6	5	2.9932	1	4	4	4
1	1	4	2	2	3	3	2	4	2	2	4	3	4	2.9	1	3	3	0.3	7	7	4	1	5	1	7	7	2	7	7	6	7	7	1	4	2	7	7	3	7	7	4	2	7	4	2.88435	1	4	2	4
1	2	4	1	4	1	4	4	2	3	4	1	2	4	2.9	3	4	1	0.45	7	7	1	7	7	5	2	5	7	7	7	7	7	7	7	2	7	7	5	3	2	7	3	7	7	5	3.15646	4	4	4	4
2	2	2	2	4	2	4	4	2	2	4	3	3	4	3.2	2	2	5	0.5	7	6	3	7	7	4	1	1	2	7	7	7	2	3	6	7	7	7	4	5	7	2	7	2	4	7	2.69388	4	4	4	4
2	1	2	2	4	4	4	4	1	3	4	2	4	4	3.4	1	3	3	0.3	7	4	7	7	7	6	2	7	7	1	7	6	7	7	7	6	7	7	2	7	1	2	7	6	4	1	2.91156	4	4	4	1
2	3	4	2	3	3	3	2	4	2	4	3	3	2	2.9	1	3	2	0.2	7	7	4	7	3	6	7	3	6	7	3	7	7	3	2	7	4	7	7	3	5	7	4	7	4	4	2.9932	4	4	3	4
2	3	3	2	4	4	1	2	4	2	3	4	2	4	3	2	2	5	0.5	7	7	7	7	4	7	6	1	2	7	1	2	4	5	2	7	5	7	7	7	1	7	7	7	2	7	2.7483	4	3	4	1
2	2	2	1	2	2	2	4	3	3	4	4	4	4	3.2	1	2	3	0.15	3	7	6	7	7	3	1	3	7	6	4	7	7	2	3	3	5	3	7	7	5	4	7	7	3	2	2.61224	4	4	2	4
1	2	1	1	1	1	1	3	2	3	4	4	3	1	2.3	3	2	3	0.45	7	7	6	2	7	5	5	7	6	2	7	7	7	7	6	4	2	6	7	1	5	7	6	6	7	5	3.12925	4	4	4	2
2	2	1	1	3	3	4	4	3	4	3	1	4	4	3.3	1	3	1	0.1	1	7	7	6	2	7	7	7	7	5	5	7	7	4	7	7	4	7	7	4	7	3	2	7	1	4	3.15646	4	4	2	3
1	3	1	2	4	4	3	4	4	3	4	4	2	4	3.6	3	2	3	0.45	4	7	4	7	1	7	7	7	1	1	7	7	7	4	7	7	5	2	2	7	7	5	5	2	7	7	3.02041	4	4	4	4
2	2	3	1	3	2	4	3	3	2	4	1	1	3	2.6	1	3	4	0.4	7	7	4	3	7	3	6	7	7	7	7	7	3	7	7	2	3	4	6	4	5	3	7	4	7	2	2.93878	2	4	4	2
2	2	2	1	4	4	3	3	4	4	2	4	3	3	3.4	1	1	3	0	6	4	7	7	7	5	7	7	7	7	7	4	2	4	1	7	7	2	5	7	7	4	6	7	7	7	3.18367	1	4	4	4
1	2	2	1	1	4	3	3	3	2	2	3	1	4	2.6	2	1	2	0	7	7	7	1	7	7	4	1	4	7	7	3	5	1	7	7	7	7	2	7	1	3	1	5	7	7	2.72109	4	3	4	1
2	2	2	1	2	2	2	2	1	2	1	1	3	1	1.7	1	2	3	0.15	3	7	4	7	7	7	6	5	7	7	7	2	3	1	1	7	3	7	4	6	7	5	1	5	3	6	2.72109	1	4	2	4
1	2	1	1	4	4	2	3	3	3	3	3	3	3	3.1	2	2	4	0.4	7	7	7	7	6	2	6	3	7	7	4	4	7	4	6	7	7	2	2	2	4	7	2	7	5	6	2.7483	4	2	4	2
2	2	2	2	3	4	3	4	4	3	2	4	2	3	3.2	2	3	3	0.6	1	3	7	7	6	7	7	7	7	7	7	7	4	7	6	3	7	4	1	2	7	7	2	6	5	7	3.18367	4	2	4	4
2	2	4	1	3	2	2	4	3	2	4	3	3	3	2.9	3	2	3	0.45	7	6	7	6	3	7	7	4	7	5	7	7	3	7	7	1	7	5	7	7	3	3	7	7	6	7	3.29252	1	4	3	4
2	3	1	1	4	4	2	3	2	4	4	2	1	4	3	1	3	4	0.4	7	7	7	7	7	7	6	7	7	4	7	7	7	7	4	1	7	7	7	6	1	6	6	7	3	7	3.29252	4	2	4	1
2	3	4	2	2	3	2	4	3	2	4	3	2	2	2.7	2	3	3	0.6	7	7	1	1	7	4	7	7	2	7	1	7	2	5	6	7	3	1	7	7	3	1	7	5	7	2	2.66667	1	4	3	4
2	1	2	2	4	1	3	1	2	4	1	1	1	1	1.9	3	2	3	0.45	5	3	7	2	3	7	7	6	7	7	7	7	7	5	4	7	7	7	7	7	7	3	5	7	5	7	3.61905	4	4	4	4
1	1	3	1	4	4	2	2	2	4	3	4	4	3	3.2	4	2	3	0.6	7	7	3	7	7	7	7	6	7	7	7	7	5	7	6	3	7	1	6	1	2	3	7	4	7	7	3.10204	1	4	4	4
1	1	3	2	3	3	4	4	2	4	4	4	2	1	3.1	2	3	4	0.8	5	7	2	7	7	7	5	7	7	7	4	3	3	7	7	6	7	7	3	7	7	7	1	5	7	3	3.18367	4	4	4	4
2	3	1	1	3	4	4	2	3	2	1	4	3	4	3	3	2	4	0.6	7	7	2	5	1	1	7	5	4	7	7	7	3	3	6	7	2	5	3	7	7	7	1	6	6	7	2.93878	4	1	4	4
1	2	2	2	2	2	2	2	2	2	4	2	2	4	2.4	3	2	3	0.45	7	7	4	4	7	7	5	4	1	7	7	3	7	7	3	7	7	5	5	5	4	4	7	3	5	2	2.85714	4	2	4	4
1	3	1	2	2	4	2	3	4	4	4	3	2	2	3	3	2	3	0.45	4	3	2	1	3	1	1	4	4	1	4	6	1	4	3	4	2	3	7	3	1	2	3	7	3	4	1.85034	4	3	4	4
1	3	3	2	2	4	2	2	2	3	3	2	2	4	2.6	2	2	3	0.3	7	5	5	5	2	2	4	3	7	5	7	2	2	2	5	7	5	7	3	7	4	5	3	5	7	7	2.69388	2	4	1	2
2	2	2	2	3	4	3	4	2	2	2	3	3	2	2.8	2	2	2	0.2	2	3	3	3	4	1	2	7	4	3	5	3	4	3	4	2	1	2	1	1	3	2	4	2	3	1	1.57823	2	2	2	1
2	3	2	1	2	3	3	4	4	2	2	4	3	3	3	1	2	2	0.1	4	5	5	7	7	7	5	5	4	3	3	4	2	3	3	7	4	5	5	3	7	3	3	4	4	7	2.47619	1	3	2	4
2	3	1	2	1	2	1	2	4	2	1	1	4	2	2	3	4	1	0.45	7	1	6	2	4	1	2	1	5	4	2	1	3	3	4	2	1	4	1	3	5	1	1	1	1	5	1.38776	2	1	2	3
1	2	3	2	2	2	3	4	2	4	4	4	4	3	3.2	2	2	3	0.3	7	4	3	5	7	7	7	7	2	7	7	7	2	7	7	6	4	3	3	6	7	1	6	7	7	6	3.15646	1	4	4	2
2	2	2	2	3	4	4	3	3	4	4	4	3	2	3.4	2	2	1	0.1	7	7	7	4	3	7	7	5	5	2	7	7	4	7	1	2	4	3	5	4	5	2	4	4	4	5	2.55782	1	1	2	3
2	1	1	1	4	4	4	3	2	2	4	3	3	2	3.1	2	3	3	0.6	5	1	4	5	5	3	5	2	7	2	4	3	5	2	3	7	5	5	2	5	7	7	4	7	4	2	2.47619	4	4	2	1
1	1	4	2	3	2	4	4	3	4	4	4	1	2	3.1	1	2	2	0.1	3	7	7	7	2	7	3	4	7	4	3	4	3	5	4	5	5	7	4	5	3	7	4	7	4	7	2.77551	2	3	1	1
1	2	3	1	2	3	2	2	3	4	4	4	2	4	3	3	3	1	0.3	7	2	3	5	1	7	5	7	3	3	4	2	4	5	3	2	2	7	3	7	5	4	5	2	5	2	2.36735	4	4	4	1
1	3	3	2	4	2	3	4	4	3	3	2	2	2	2.9	2	2	3	0.3	3	5	4	5	4	4	7	4	2	4	7	4	7	7	4	4	5	2	2	3	5	3	4	7	3	1	2.42177	2	4	2	2
2	2	2	2	2	1	3	4	4	3	4	4	3	4	3.2	1	1	5	0	7	3	1	7	4	3	2	7	3	7	4	2	3	4	3	4	2	5	3	2	2	7	2	3	4	7	2.14966	3	4	4	4
1	1	3	2	3	2	2	2	2	3	4	3	4	4	2.9	3	3	2	0.6	3	1	7	7	7	4	2	4	7	7	3	7	7	7	7	7	4	2	7	4	4	7	7	7	1	7	3.04762	4	2	4	2
2	1	4	1	4	4	2	3	2	2	4	4	2	1	2.8	2	2	3	0.3	7	2	2	3	7	3	2	3	7	3	7	3	4	7	3	5	5	4	4	5	3	3	7	2	2	4	2.34014	4	4	3	3
2	2	4	1	3	4	2	3	4	2	1	3	4	2	2.8	4	3	2	0.8	7	7	3	7	2	2	5	5	2	3	3	5	3	5	5	4	2	3	7	7	3	4	4	5	5	2	2.28571	3	4	4	1
1	3	1	2	4	2	2	3	3	4	4	2	1	2	2.7	2	3	2	0.4	2	5	2	1	3	4	3	1	2	2	1	7	3	2	3	3	4	7	5	2	7	7	2	7	2	7	2.20408	4	2	1	4
1	3	1	2	2	3	4	4	2	4	3	2	2	3	2.9	1	2	4	0.2	3	7	4	5	7	5	7	7	5	2	1	3	4	5	7	4	3	4	2	2	3	5	4	1	7	5	2.34014	4	4	4	4
2	1	2	1	3	4	3	4	3	1	3	3	2	3	2.9	2	3	2	0.4	1	5	4	4	5	5	3	3	7	5	3	4	7	7	1	3	1	3	2	4	4	5	5	1	2	2	2.09524	2	4	1	4
1	3	1	1	4	4	3	4	2	4	3	2	4	4	3.4	2	2	3	0.3	2	3	3	2	5	1	5	2	7	7	7	1	3	7	7	7	7	5	7	3	1	1	7	6	1	1	2.53061	1	3	4	4
2	1	1	2	4	4	4	3	2	3	3	1	1	3	2.8	2	3	2	0.4	2	5	7	3	2	3	7	5	5	2	5	4	2	5	3	7	3	4	5	3	2	5	7	7	4	7	2.58503	3	2	2	4
2	1	4	1	4	4	2	2	2	2	2	3	4	3	2.8	1	3	3	0.3	5	7	3	3	3	5	2	5	2	5	5	7	2	3	5	5	3	5	7	2	7	7	3	7	7	2	2.61224	3	4	4	1
2	1	4	2	2	1	1	3	3	2	2	4	3	3	2.4	1	2	3	0.15	1	7	4	7	4	4	4	4	4	2	2	3	5	4	4	5	2	5	5	3	4	3	4	7	3	4	2.20408	4	3	4	4
2	2	3	1	3	4	3	2	2	3	4	4	2	3	3	2	2	3	0.3	4	2	2	3	4	4	5	7	7	3	4	2	4	7	3	7	4	4	7	5	2	5	5	5	5	7	2.77551	3	1	4	4
2	3	1	2	4	4	1	2	3	2	3	3	1	2	2.5	3	3	2	0.6	7	2	5	3	2	7	3	7	5	7	4	5	3	3	5	5	2	3	4	7	3	2	3	7	3	2	2.44898	4	4	3	2
2	3	2	2	4	2	4	3	2	2	3	1	2	3	2.6	3	2	3	0.45	7	5	3	2	7	2	4	7	5	4	7	7	2	4	2	5	4	3	4	4	3	2	4	5	4	3	2.31293	2	2	1	4
2	1	1	2	2	3	4	2	3	4	4	4	3	4	3.3	3	2	3	0.45	3	7	7	7	5	1	7	7	7	5	4	7	7	7	7	7	7	7	7	7	7	7	7	7	7	4	3.61905	4	2	4	4
1	1	1	2	4	1	3	2	1	4	3	4	2	4	2.8	2	2	3	0.3	2	2	3	3	5	7	4	2	5	3	3	2	5	4	3	5	4	4	3	5	2	3	4	2	4	7	2.20408	3	3	4	2
2	3	4	1	2	3	2	4	4	1	4	2	4	2	2.8	3	2	3	0.45	4	2	1	3	3	1	4	3	3	3	1	4	4	1	3	2	3	4	1	5	2	4	2	4	2	2	1.57823	4	4	3	3
2	3	4	2	4	4	4	4	2	4	4	4	4	3	3.7	2	2	1	0.1	6	7	4	1	4	1	1	1	4	1	1	2	3	4	2	1	5	5	2	7	2	5	2	3	3	2	1.55102	1	1	3	1
1	3	2	2	4	3	1	1	3	1	1	1	1	4	2	1	2	2	0.1	2	4	7	3	3	4	3	3	5	2	7	1	1	4	4	4	3	4	3	4	5	3	5	7	7	3	2.23129	4	3	4	4
2	2	1	1	4	4	3	4	2	3	3	2	3	2	3	3	2	4	0.6	2	7	7	7	5	7	7	5	7	4	7	7	2	7	3	3	7	2	7	7	7	3	2	6	6	5	3.02041	2	1	4	3
2	1	2	1	4	1	1	2	2	4	3	2	4	4	2.7	2	2	3	0.3	7	7	2	7	2	7	7	4	3	5	3	5	7	7	2	5	7	7	5	3	2	5	7	4	2	2	2.69388	4	1	3	3
2	1	1	2	4	2	4	2	3	2	4	4	4	4	3.3	2	2	2	0.2	2	7	4	7	1	1	2	4	2	2	3	5	6	5	5	5	7	4	2	3	3	3	1	5	2	7	2.09524	4	4	2	3
2	1	3	1	2	4	2	2	3	3	2	4	4	4	3	1	1	3	0	7	7	7	5	2	5	5	3	3	3	3	3	4	4	5	4	5	4	4	3	4	7	4	3	3	5	2.28571	3	4	1	4
1	1	2	1	3	2	4	4	2	4	2	4	2	2	2.9	2	3	3	0.6	5	3	5	2	5	7	7	2	4	7	7	4	7	2	3	2	5	7	2	3	2	2	5	2	7	5	2.5034	4	2	4	4
2	1	3	2	3	3	2	1	1	1	3	1	3	3	2.1	2	2	2	0.2	3	3	5	2	7	1	4	7	4	4	3	5	4	4	4	3	7	5	4	5	2	3	5	3	5	4	2.34014	4	4	2	4
1	3	2	1	2	4	2	4	2	3	2	2	4	3	2.8	2	2	3	0.3	5	3	7	5	4	5	5	5	3	4	5	7	5	7	3	5	3	5	5	5	4	2	1	2	3	7	2.47619	4	4	4	4
2	2	2	2	1	3	3	2	3	1	2	4	1	3	2.3	3	1	5	0	2	3	5	2	3	4	1	4	2	4	2	2	2	4	5	7	7	5	4	4	3	5	3	3	7	5	2.2585	1	4	4	2
1	3	1	1	2	2	3	2	2	4	2	3	2	1	2.3	2	3	2	0.4	2	2	4	3	1	2	2	3	2	3	2	4	3	2	3	4	3	6	1	2	2	2	2	3	4	2	1.55102	4	4	4	4
2	1	4	1	3	3	3	2	3	4	2	3	3	4	3	4	2	1	0.2	2	4	3	1	3	7	4	4	6	6	2	2	2	4	1	6	2	3	7	6	1	2	2	3	4	2	2.06803	3	4	4	4
2	1	3	2	2	2	4	2	1	2	3	2	2	3	2.3	2	2	3	0.3	1	7	7	7	7	7	7	5	7	7	2	1	1	3	7	3	7	7	7	6	1	6	1	7	4	7	2.80272	2	4	4	2
2	1	3	1	3	1	4	1	3	1	1	4	4	4	2.6	1	2	2	0.1	5	7	4	3	7	2	2	5	7	4	2	7	2	5	5	7	3	5	5	2	3	5	2	2	3	5	2.2585	4	1	4	2
1	3	1	2	4	4	3	2	4	4	2	3	2	4	3.2	3	2	4	0.6	7	5	4	3	3	3	5	4	5	4	5	7	4	4	2	7	7	7	5	4	5	5	4	5	2	7	2.7483	4	4	3	3
2	2	1	2	4	2	3	3	3	2	4	1	4	2	2.8	2	2	1	0.1	5	4	5	5	7	2	5	5	3	4	7	7	3	5	2	3	7	2	7	3	7	3	4	3	7	1	2.44898	1	2	3	3
2	3	3	2	3	2	2	2	2	2	3	2	3	2	2.3	2	2	3	0.3	7	2	7	3	3	7	5	4	2	4	5	2	3	7	1	3	2	4	3	7	3	3	2	7	4	5	2.2585	4	2	2	4
1	2	4	1	4	2	2	3	2	2	2	2	2	4	2.5	2	2	3	0.3	7	7	7	7	4	5	7	7	7	7	7	7	7	4	7	5	1	7	7	4	7	2	6	7	6	7	3.37415	1	2	4	2
1	3	2	1	3	2	3	3	3	2	1	3	2	1	2.3	2	3	3	0.6	7	7	7	7	2	4	2	3	4	4	2	2	5	2	5	7	7	2	7	5	7	7	7	2	4	5	2.53061	4	4	4	4
2	3	1	1	2	2	4	2	1	2	2	3	4	4	2.6	1	2	5	0.25	4	3	4	2	4	4	1	6	2	1	7	2	1	2	2	4	1	3	2	5	1	3	6	1	4	1	1.60544	4	1	1	1
1	3	1	2	2	2	3	3	3	3	2	1	1	3	2.3	2	2	3	0.3	3	3	3	3	4	3	7	7	2	3	7	2	5	3	2	5	3	4	2	2	5	5	5	2	3	7	2.28571	4	2	1	4
1	1	2	1	4	2	1	2	3	3	1	3	1	1	2.1	2	2	5	0.5	1	3	4	7	7	5	3	3	3	5	4	7	4	2	7	4	5	2	4	4	3	7	5	2	7	7	2.53061	3	1	2	4
2	1	2	2	4	4	4	4	3	3	4	2	4	2	3.4	2	3	2	0.4	5	7	4	3	4	7	4	5	3	2	5	4	5	5	5	5	7	7	4	4	5	2	3	3	2	3	2.44898	4	4	4	4
2	1	1	1	2	3	4	4	4	2	2	3	4	3	3.1	3	1	3	0	1	3	2	4	2	1	3	2	1	1	1	3	4	3	1	4	3	2	1	3	5	4	3	1	4	3	1.44218	2	4	4	1
1	3	2	2	2	4	2	3	2	3	2	3	2	3	2.6	4	3	2	0.8	2	3	3	5	2	7	5	7	3	4	4	5	3	5	3	7	2	7	2	3	5	3	4	5	5	4	2.53061	4	2	1	4
2	2	4	2	2	2	3	4	2	2	2	4	2	4	2.7	1	3	4	0.4	7	7	2	3	4	1	4	4	2	1	7	3	4	5	1	5	4	3	7	4	1	5	5	5	5	3	2.14966	4	4	2	4
1	3	4	1	1	2	3	4	4	3	3	4	4	2	3	2	2	3	0.3	4	4	3	2	2	4	4	3	1	2	1	4	1	4	4	1	1	3	2	4	4	1	3	3	3	2	1.4966	1	2	4	4
2	2	2	1	3	4	2	4	3	1	2	2	3	4	2.8	3	2	4	0.6	3	4	4	1	2	2	3	4	1	2	5	4	2	5	4	7	2	2	1	2	5	1	3	3	4	2	1.7415	4	1	2	2
1	1	4	2	4	1	4	4	2	3	3	4	4	2	3.1	4	2	3	0.6	7	7	7	6	7	7	7	7	7	4	3	7	4	7	1	5	4	2	5	5	2	7	1	7	1	7	2.72109	4	2	1	2
2	2	1	1	4	3	4	1	2	4	4	3	1	2	2.8	2	3	3	0.6	3	7	7	7	7	7	7	7	5	2	7	6	6	7	7	7	7	3	7	7	7	5	7	7	7	7	3.59184	4	4	1	2
2	2	3	1	3	2	4	3	2	2	1	4	3	4	2.8	1	3	3	0.3	3	2	2	3	2	1	2	3	2	2	4	1	1	1	2	2	3	3	3	3	2	4	6	1	3	3	1.41497	2	1	2	4
1	3	2	2	3	4	4	2	2	4	2	3	2	2	2.8	2	3	3	0.6	7	5	7	7	7	7	7	7	5	2	7	2	7	4	7	7	7	7	2	3	7	7	7	7	7	7	3.34694	1	4	2	4
1	1	4	1	2	4	4	4	1	3	3	3	1	4	2.9	1	2	2	0.1	7	7	7	4	3	2	4	3	4	5	5	3	7	7	4	4	7	2	5	7	3	5	4	7	7	7	2.77551	1	4	4	4
2	2	2	2	2	3	4	2	3	4	4	4	2	4	3.2	2	2	3	0.3	7	4	3	2	7	1	5	4	6	7	3	7	6	7	7	7	2	7	3	7	2	1	7	6	7	7	2.96599	4	1	3	4
1	3	2	1	3	4	2	3	3	3	2	4	4	3	3.1	2	3	3	0.6	5	1	3	2	1	7	2	4	5	1	2	1	4	3	1	4	2	2	3	4	4	5	7	3	4	1	1.87755	4	3	4	2
1	3	2	1	2	4	3	3	2	3	2	3	4	2	2.8	1	2	3	0.15	2	1	1	1	4	4	2	3	2	2	2	1	4	4	4	1	4	3	2	2	3	3	2	1	3	1	1.44218	3	2	4	4
2	3	3	1	2	2	2	3	4	2	2	2	3	4	2.6	2	3	2	0.4	6	1	5	1	4	1	7	4	1	4	5	2	7	4	5	2	5	3	3	4	2	6	2	7	2	2	2.12245	3	4	2	2
2	3	3	1	2	4	4	3	3	2	4	2	4	2	3	1	2	2	0.1	7	2	7	7	7	5	7	7	4	2	7	6	2	7	7	7	5	5	7	6	2	7	2	7	7	7	3.15646	1	4	4	1
1	3	4	2	2	2	3	2	3	2	3	4	2	3	2.6	2	2	2	0.2	1	4	1	4	2	3	3	3	1	4	1	1	3	1	3	1	7	2	3	2	4	3	3	1	3	1	1.44218	3	4	1	4
1	3	1	2	3	3	4	2	2	4	4	4	2	3	3.1	2	3	2	0.4	3	7	4	3	5	7	7	7	5	3	2	4	7	5	5	7	2	5	4	2	3	2	5	5	7	7	2.7483	4	2	4	4
1	3	1	2	3	4	3	2	3	2	4	4	2	2	2.9	1	2	2	0.1	4	2	5	7	7	5	7	7	1	2	2	1	7	7	5	3	5	7	5	6	2	7	7	2	3	1	2.5034	1	1	4	2
2	1	3	2	4	4	4	2	4	3	2	3	3	4	3.3	3	1	3	0	4	4	2	3	2	5	4	1	1	1	7	3	4	1	4	3	2	1	2	3	3	3	4	4	2	1	1.60544	2	2	4	4
2	3	3	1	4	4	2	3	4	3	2	3	4	2	3.1	1	1	1	0	4	1	4	4	3	2	4	4	3	1	4	1	3	3	7	2	4	3	4	2	1	2	1	2	3	3	1.60544	4	1	4	1
2	1	4	2	3	4	2	2	4	2	2	3	3	2	2.7	3	2	2	0.3	2	7	5	3	7	5	7	4	7	7	3	4	4	4	5	7	7	3	4	5	3	5	7	5	4	7	2.91156	2	4	4	1
2	2	4	2	2	2	4	3	3	2	2	4	1	3	2.6	2	2	5	0.5	7	7	5	5	5	2	4	1	4	3	5	1	2	1	4	4	6	3	5	7	3	2	5	1	2	3	1.85034	4	4	2	4
2	2	4	2	4	2	2	4	4	2	3	4	4	2	3.1	3	2	2	0.3	7	7	4	4	5	3	7	3	5	7	5	3	5	7	2	3	2	5	2	7	2	7	2	3	7	7	2.55782	1	4	2	2
1	2	1	2	2	4	3	2	4	2	1	2	3	4	2.7	2	3	2	0.4	7	3	7	5	4	5	4	5	1	4	3	4	2	2	7	5	7	5	3	3	7	3	5	2	7	7	2.47619	1	4	2	3
1	2	3	1	2	2	2	4	2	4	4	3	2	2	2.7	2	1	2	0	5	2	4	1	3	1	3	3	1	1	2	2	5	4	5	3	3	1	5	5	2	2	1	1	4	5	1.60544	3	1	1	1
2	2	3	1	4	3	3	3	3	4	3	2	4	4	3.3	1	2	5	0.25	5	7	1	5	2	5	5	4	4	2	3	3	2	2	2	5	7	5	2	5	7	2	2	5	5	3	2.17687	2	1	1	3
2	2	4	2	4	2	4	3	3	2	3	3	2	2	2.8	2	2	2	0.2	2	3	2	2	4	4	3	6	3	2	1	4	1	4	4	3	7	2	1	6	4	1	7	3	4	3	1.98639	4	3	4	1
2	2	4	2	2	2	4	3	2	3	3	4	3	3	2.9	2	3	2	0.4	7	2	7	5	2	5	3	2	4	2	5	3	4	1	5	4	5	7	3	3	3	3	5	3	2	7	2.14966	2	1	4	1
2	1	3	1	3	4	3	2	3	2	2	4	4	3	3	1	2	5	0.25	7	7	4	7	7	4	7	7	7	5	2	4	3	1	5	5	4	3	3	7	7	3	6	3	6	1	2.53061	2	4	4	3
1	2	2	1	3	3	4	3	4	1	2	2	2	3	2.7	1	1	2	0	7	3	5	7	4	5	2	2	5	7	1	2	3	4	2	2	5	2	4	7	3	7	3	5	2	4	2.09524	4	4	4	4
2	2	3	1	2	2	4	3	3	3	4	2	3	4	3	2	2	2	0.2	3	5	1	4	1	3	4	3	1	4	2	2	6	2	3	2	2	4	3	1	4	3	4	2	1	2	1.57823	1	2	4	4
2	1	3	2	3	4	3	2	2	1	2	2	4	4	2.7	2	2	2	0.2	3	2	6	4	3	3	4	4	5	5	4	3	3	1	5	4	2	5	1	2	3	3	5	4	7	1	2.01361	4	4	1	3
1	3	2	2	3	4	3	4	4	3	2	4	2	2	3.1	2	3	1	0.2	7	5	4	2	3	2	2	4	7	3	2	3	4	4	3	5	7	2	5	5	4	1	5	3	3	3	2.09524	4	2	3	4
2	1	1	1	2	3	2	4	3	3	3	3	4	1	2.8	2	2	2	0.2	7	6	7	7	7	7	7	5	7	4	7	7	7	5	7	7	7	7	7	4	7	7	7	5	6	6	3.61905	1	2	4	4
1	3	3	1	2	2	3	3	2	3	4	2	3	4	2.8	2	2	2	0.2	1	2	4	2	6	4	4	2	4	1	4	3	7	2	2	2	3	1	5	1	3	1	1	3	2	3	1.57823	2	4	4	4
1	2	1	1	2	4	2	4	4	1	2	2	2	2	2.5	2	2	3	0.3	7	4	2	3	4	5	3	3	3	7	3	3	7	7	3	7	5	2	3	4	4	5	5	3	2	3	2.36735	4	4	3	3
2	3	2	2	2	3	3	4	4	4	3	3	2	3	3.1	2	2	3	0.3	4	3	2	4	3	7	4	7	4	5	3	4	7	3	4	3	7	2	2	2	7	7	4	5	7	7	2.7483	3	2	4	2
2	2	1	1	1	3	3	1	2	4	4	2	3	3	2.6	1	1	2	0	4	1	1	4	1	1	3	4	2	2	7	4	3	1	4	3	3	3	4	1	2	2	1	4	2	1	1.55102	4	2	4	4
2	1	2	2	1	4	4	2	4	2	2	4	4	2	2.9	1	2	2	0.1	2	5	5	2	2	4	3	7	5	4	5	4	3	2	7	2	2	3	4	2	7	3	7	5	5	5	2.42177	4	4	4	4
1	3	4	2	3	2	2	3	1	2	2	3	4	4	2.6	2	2	2	0.2	5	7	7	7	7	5	7	7	3	2	6	7	7	7	5	3	7	7	7	7	4	7	2	7	6	5	3.21088	4	1	3	1
1	1	2	2	4	2	3	2	3	2	3	2	2	4	2.7	3	2	3	0.45	4	1	4	2	1	4	1	4	2	4	2	6	1	3	2	3	7	1	3	4	2	3	2	4	2	2	1.68707	4	2	2	1
2	2	2	2	3	3	3	3	1	3	2	4	4	4	3	3	2	4	0.6	2	2	3	6	3	1	2	2	3	4	4	3	4	4	1	2	1	3	7	6	1	2	4	6	3	6	1.87755	4	2	1	4
2	1	4	2	2	2	3	3	2	4	4	4	4	3	3.1	1	1	3	0	3	3	2	4	3	1	1	5	2	4	4	1	2	4	2	2	4	5	3	4	4	1	2	3	3	3	1.63265	2	4	4	2
2	2	4	1	4	4	3	4	3	4	4	4	2	4	3.6	2	2	2	0.2	7	7	7	7	7	7	7	2	7	7	5	2	7	6	7	4	7	7	7	7	2	4	7	4	4	5	3.12925	3	4	1	1
1	3	3	2	2	4	2	1	4	3	2	3	3	2	2.6	2	2	2	0.2	7	7	7	6	3	7	4	7	7	7	5	7	3	6	7	7	3	5	7	7	7	5	7	7	7	4	3.42857	3	1	4	4
2	1	1	2	3	3	4	1	3	4	2	4	3	2	2.9	3	2	4	0.6	5	5	1	5	7	5	5	2	7	3	2	4	1	3	4	7	3	2	3	2	1	3	3	3	5	5	1.98639	1	4	2	3
1	3	4	1	3	3	4	2	2	4	3	4	4	3	3.2	2	2	2	0.2	7	7	7	7	7	7	7	7	7	7	7	3	7	7	6	7	7	7	7	5	3	3	6	5	7	7	3.5102	2	3	4	4
1	3	1	2	2	2	4	3	2	2	4	2	2	4	2.7	3	1	1	0	7	5	2	7	7	4	7	2	5	2	4	7	4	5	3	4	7	5	4	2	5	4	4	5	2	2	2.36735	4	4	4	4
2	2	1	1	1	3	2	1	1	2	3	2	3	3	2.1	1	1	2	0	7	7	7	1	7	4	5	2	1	1	7	2	3	1	2	1	1	1	4	7	4	7	4	5	2	5	1.87755	2	3	4	4
2	2	4	1	2	4	2	4	3	2	4	3	4	3	3.1	3	2	2	0.3	7	4	3	2	7	7	5	3	1	3	1	1	1	5	4	3	3	3	6	1	4	5	3	3	3	2	1.82313	2	4	4	2
2	1	3	2	3	3	4	2	4	4	3	4	4	3	3.4	2	1	1	0	1	2	1	3	3	7	7	3	4	3	6	2	2	1	7	1	4	3	4	2	4	3	7	7	3	4	2.28571	3	1	2	2
2	2	3	1	3	4	1	4	1	1	3	3	3	3	2.6	3	2	3	0.45	3	4	3	7	7	7	5	4	3	7	2	2	5	7	7	2	4	4	5	4	5	5	7	2	7	5	2.69388	3	4	1	3
2	2	2	2	2	3	4	4	2	2	4	3	2	2	2.8	2	3	4	0.8	7	7	7	7	5	7	7	5	7	7	7	7	3	7	7	7	7	7	5	7	7	3	5	7	2	6	3.45578	4	4	1	4
2	1	4	1	4	3	3	2	4	1	1	3	3	3	2.7	2	2	3	0.3	1	2	1	1	4	1	1	3	1	2	3	1	7	3	1	3	4	1	1	3	4	3	2	3	1	1	1.33333	2	4	4	3
1	1	4	2	2	1	2	4	2	2	4	2	2	2	2.3	3	2	2	0.3	7	7	7	5	7	7	1	7	5	5	1	7	6	7	1	6	7	6	7	2	3	2	7	2	4	1	2.55782	4	4	4	4
1	1	4	2	4	3	1	2	2	2	4	3	3	2	2.6	2	2	3	0.3	3	5	5	7	7	5	4	3	3	3	2	5	2	2	5	2	7	3	4	3	7	5	7	5	5	5	2.36735	3	4	4	4
1	3	1	2	4	1	2	3	4	3	3	1	2	2	2.5	3	2	3	0.45	4	2	7	7	1	7	7	7	7	6	3	7	7	5	7	6	2	7	2	5	4	7	7	7	3	1	3.10204	4	4	4	4
2	3	3	2	3	3	2	3	1	3	3	3	4	2	2.7	1	1	1	0	4	1	5	5	5	1	1	5	3	2	7	5	4	5	1	2	4	3	2	4	2	3	7	5	2	5	1.98639	3	1	4	4
1	2	1	2	4	2	1	3	3	2	3	1	4	2	2.5	1	1	4	0	5	2	2	5	2	4	2	7	2	5	7	4	4	5	4	4	2	3	4	5	7	7	3	7	5	2	2.53061	4	2	3	4
2	2	1	2	2	2	4	4	2	3	2	1	1	3	2.4	1	2	2	0.1	3	2	4	7	3	7	3	2	4	7	4	3	4	5	7	5	7	4	4	2	5	2	2	2	5	3	2.36735	4	3	4	4
2	1	2	1	4	3	2	1	1	4	2	3	4	1	2.5	2	2	3	0.3	5	7	7	4	2	4	5	3	4	3	5	2	2	7	6	2	3	1	2	3	4	5	3	4	1	3	1.95918	2	3	4	4
1	3	2	1	2	2	3	4	2	3	2	4	3	2	2.7	2	2	2	0.2	7	5	2	1	3	5	3	7	3	3	4	1	1	3	2	1	2	1	7	3	4	2	3	2	7	1	1.76871	4	4	3	4
1	1	3	1	4	1	2	2	4	4	2	4	3	1	2.7	4	3	2	0.8	5	3	4	3	4	3	6	2	5	3	4	3	6	6	5	2	5	2	2	5	7	7	5	4	1	5	2.39456	2	4	1	4
1	1	4	1	1	4	1	3	4	4	2	3	2	3	2.7	2	2	3	0.3	3	7	2	4	7	2	5	2	2	3	2	4	5	2	7	3	7	7	1	7	2	4	7	2	7	3	2.28571	4	2	4	4
2	1	1	1	3	4	3	3	4	4	3	3	3	4	3.4	3	1	2	0	3	7	3	5	3	2	7	4	7	7	4	4	3	7	3	7	5	3	7	2	7	2	7	5	7	4	2.82993	4	4	1	4
1	3	1	1	4	4	4	2	2	2	3	4	4	4	3.3	2	2	3	0.3	2	1	1	3	7	6	4	1	5	3	2	1	4	4	4	5	5	3	3	7	2	7	4	5	5	5	2.31293	2	4	3	4
2	2	2	1	1	4	2	3	2	3	4	2	3	4	2.8	3	2	2	0.3	1	2	4	3	1	7	2	6	2	2	3	1	3	1	4	2	1	2	1	1	4	3	7	3	2	2	1.60544	3	4	4	3
1	1	4	2	2	4	4	4	3	4	3	3	4	2	3.3	2	2	2	0.2	3	3	7	4	3	5	7	3	2	4	4	5	4	2	3	5	3	5	2	5	7	2	3	2	5	5	2.2585	2	2	2	4
1	2	4	2	2	4	4	2	2	3	3	3	2	3	2.8	3	2	4	0.6	6	1	3	3	3	1	5	2	4	5	5	1	2	3	5	5	1	1	4	3	2	4	1	5	3	4	1.79592	2	4	1	3
1	2	2	1	4	3	2	4	4	4	3	3	2	2	3.1	1	2	3	0.15	2	2	2	1	2	4	4	4	1	1	2	4	1	1	3	1	3	4	4	4	4	1	4	4	2	2	1.57823	4	1	4	4
2	3	1	2	4	3	4	2	3	4	1	4	4	4	3.3	2	2	4	0.4	1	4	5	4	2	1	2	2	1	1	7	3	2	4	2	3	1	2	2	2	5	1	1	1	5	3	1.38776	3	2	4	4
1	2	1	2	3	4	2	4	2	4	2	2	3	1	2.7	2	2	5	0.5	7	7	4	5	5	3	5	7	5	7	7	5	4	4	4	7	5	7	7	3	2	2	7	2	7	7	2.91156	4	4	4	4
2	3	3	2	1	3	1	4	2	3	1	3	2	3	2.3	1	2	5	0.25	3	1	2	2	1	3	3	3	3	4	1	4	2	5	1	1	2	4	3	4	1	1	2	4	1	4	1.52381	4	4	4	2
1	1	2	1	3	3	1	3	4	1	1	1	1	4	2.2	4	2	4	0.8	3	3	6	2	3	3	2	3	1	1	4	1	3	4	2	1	4	3	2	4	4	7	2	1	3	4	1.60544	4	4	4	2
2	2	3	1	4	3	2	2	3	2	1	3	1	4	2.5	2	3	2	0.4	7	3	7	4	5	2	4	5	7	4	7	5	2	7	7	4	7	5	4	2	3	4	4	7	3	4	2.63946	4	4	4	3
2	3	4	1	3	3	1	2	3	2	2	1	1	3	2.1	1	2	2	0.1	7	5	3	2	5	7	7	3	1	7	3	7	3	5	1	4	7	2	7	7	7	7	7	7	4	2	2.85714	4	4	2	4
1	1	4	2	1	1	3	2	2	3	1	2	2	2	1.9	1	2	3	0.15	6	4	7	7	7	7	7	7	7	7	2	5	7	7	7	7	7	6	7	7	7	7	2	7	7	7	3.64626	2	4	1	2
2	3	1	2	4	3	2	2	3	3	3	1	3	1	2.5	1	2	2	0.1	2	3	3	5	7	3	7	7	4	2	3	7	1	7	7	7	4	2	7	7	4	7	2	7	4	7	2.88435	2	4	3	4
1	3	1	1	3	4	1	1	4	1	2	3	1	1	2.1	2	2	2	0.2	7	7	7	5	3	7	7	7	7	7	7	7	7	4	7	7	7	7	7	7	7	4	7	7	7	7	3.83673	1	4	4	4
1	2	1	2	1	4	3	3	1	4	1	4	1	2	2.4	4	3	2	0.8	2	3	3	2	7	2	3	7	3	7	3	7	5	5	4	3	2	1	5	7	7	3	4	3	4	3	2.39456	4	4	2	4
2	2	2	1	2	4	1	4	4	3	2	1	4	3	2.8	3	3	2	0.6	4	4	3	4	4	4	5	5	5	4	7	5	4	5	4	3	5	3	5	7	2	5	4	2	7	3	2.55782	3	3	2	4
1	3	3	1	3	2	2	1	1	2	4	2	1	4	2.2	1	2	2	0.1	7	7	7	7	7	3	7	7	6	7	7	2	7	3	7	7	7	7	7	7	7	7	7	5	7	7	3.56463	3	4	4	3
1	2	4	1	1	4	1	3	4	3	1	4	2	3	2.6	2	3	2	0.4	7	4	5	7	3	5	4	7	7	7	4	7	4	4	7	7	3	4	3	3	2	5	3	2	4	2	2.55782	1	1	1	3
1	1	2	2	3	4	2	3	1	4	4	4	3	3	3.1	1	2	1	0.05	6	6	5	3	7	5	6	4	2	1	4	1	5	5	1	3	7	1	3	2	7	4	3	2	1	1	1.85034	4	2	3	1
2	1	2	2	4	4	3	1	3	1	1	2	1	3	2.3	3	2	3	0.45	2	2	3	5	3	2	2	5	7	4	2	2	5	2	7	7	4	5	4	4	3	7	5	2	3	4	2.34014	4	3	4	2
2	1	1	1	3	3	2	3	1	4	1	2	1	2	2.2	2	2	2	0.2	6	7	7	7	7	1	4	7	7	1	7	7	3	4	7	6	5	7	4	3	6	2	2	4	7	6	2.72109	2	1	4	4
1	3	3	1	4	1	3	3	1	3	2	1	4	1	2.3	2	1	3	0	7	3	7	7	5	2	7	7	7	7	2	5	5	2	7	7	5	7	7	7	7	7	7	7	5	7	3.37415	1	4	3	4
1	3	3	2	3	3	3	3	2	1	2	1	1	3	2.2	2	2	2	0.2	7	7	7	5	7	7	7	7	7	7	7	7	7	7	7	7	7	6	7	7	7	2	4	7	7	5	3.70068	2	4	4	2
1	1	1	2	1	1	3	2	1	2	3	2	2	2	1.9	3	2	3	0.45	4	1	4	6	4	1	4	3	1	6	3	3	3	4	2	2	5	4	3	1	1	1	6	3	2	1	1.60544	4	4	4	2
2	2	2	2	1	4	1	2	3	3	3	3	3	1	2.4	2	2	2	0.2	1	2	2	3	1	1	3	4	2	2	2	2	3	2	4	1	1	3	1	4	3	4	5	2	1	3	1.44218	1	3	4	1
1	2	1	2	2	2	2	4	2	1	1	2	3	3	2.2	2	2	3	0.3	1	1	3	2	4	5	1	1	4	4	3	4	3	4	2	1	3	4	2	2	4	3	4	4	4	3	1.76871	4	3	4	4
2	2	3	1	3	2	3	1	3	2	3	3	2	3	2.5	2	2	3	0.3	2	4	3	5	2	5	4	4	3	2	7	3	2	5	5	2	7	4	5	4	3	4	5	7	7	3	2.47619	4	4	2	1
1	2	4	2	1	3	2	1	3	2	3	2	3	1	2.1	1	2	3	0.15	7	7	7	7	7	1	1	7	1	6	7	7	7	2	5	4	3	7	6	7	5	5	7	7	7	7	2.96599	4	2	4	3
1	2	2	1	2	3	2	1	2	2	4	3	1	1	2.1	5	2	2	0.5	3	5	2	4	4	3	3	3	1	2	4	3	4	1	1	4	2	3	1	3	3	2	1	3	3	2	1.41497	3	3	2	4
2	2	2	1	1	3	3	2	3	2	2	4	3	1	2.4	3	2	3	0.45	1	7	4	5	2	7	2	5	3	5	3	2	5	5	4	4	5	7	2	2	7	5	3	2	5	2	2.31293	1	3	1	3
2	1	2	1	1	3	3	3	2	2	2	1	3	1	2.1	1	3	1	0.1	1	1	1	3	3	7	4	1	3	2	2	1	4	1	1	1	4	7	1	2	1	1	2	2	6	1	1.46939	4	4	1	4
1	1	2	2	1	2	2	2	1	3	2	3	2	2	2	3	2	3	0.45	3	4	4	7	3	7	4	7	2	4	1	4	2	5	7	2	7	1	1	5	2	3	4	5	7	4	2.28571	4	4	2	4
1	2	4	1	3	2	3	3	3	1	3	3	2	3	2.6	1	2	2	0.1	7	5	7	2	7	3	2	3	5	6	7	5	7	6	7	6	3	7	7	1	3	7	5	3	7	4	2.82993	2	4	4	4
2	2	2	2	1	3	3	1	2	3	1	2	2	4	2.2	1	2	3	0.15	7	7	7	7	4	7	7	7	7	2	7	6	7	7	7	7	7	7	2	7	7	7	3	7	2	5	3.40136	2	1	4	1
1	2	4	1	1	2	3	2	1	3	3	3	1	3	2.2	1	4	2	0.3	1	3	7	2	5	3	1	2	1	3	1	3	5	3	1	2	3	2	1	2	1	7	1	3	5	3	1.44218	1	4	1	4
2	1	2	1	3	2	2	2	2	1	3	2	1	1	1.9	1	3	2	0.2	7	7	6	7	7	7	7	3	7	7	3	7	5	7	7	4	7	2	4	7	7	7	4	7	5	2	3.15646	4	4	2	4
2	3	4	1	1	3	1	3	3	3	3	1	2	2	2.2	3	2	3	0.45	5	7	1	1	4	3	3	1	3	1	1	2	7	1	1	2	5	7	4	1	3	4	2	1	2	5	1.60544	4	4	1	1
1	3	4	1	3	3	2	3	3	3	3	3	3	4	3	2	2	5	0.5	7	7	7	7	7	5	5	7	7	7	7	7	7	3	7	7	2	7	7	7	7	3	7	7	7	7	3.53741	3	4	1	1
1	2	3	1	2	1	3	2	1	1	3	1	2	2	1.8	1	1	4	0	1	2	3	2	3	7	3	1	1	2	2	3	3	1	4	1	3	7	1	5	4	2	4	4	3	1	1.68707	4	1	4	2
2	2	1	1	3	2	2	2	2	1	1	2	2	2	1.9	2	2	3	0.3	7	7	7	7	7	7	7	5	7	7	3	7	7	3	7	7	7	7	7	3	7	7	7	2	7	6	3.45578	4	4	3	4
2	1	3	2	1	1	1	2	2	4	2	3	2	3	2.1	2	2	2	0.2	1	2	3	3	5	5	1	1	3	5	6	1	2	3	4	1	2	4	7	3	4	4	4	5	2	2	1.87755	3	1	4	4
1	3	2	1	3	2	3	3	1	3	3	2	1	1	2.2	1	2	1	0.05	4	7	5	3	3	7	3	7	2	5	2	5	7	7	7	4	5	7	3	5	7	3	4	2	2	7	2.7483	2	4	4	1
2	1	2	2	3	3	2	1	1	2	3	1	3	4	2.3	2	2	3	0.3	7	5	7	7	3	7	7	7	7	7	7	7	7	7	7	7	7	7	7	7	2	7	7	7	7	7	3.86395	4	3	2	3
1	1	3	1	1	2	3	1	4	3	3	3	1	3	2.4	5	2	1	0.25	2	2	1	1	1	3	2	1	3	3	2	7	2	2	2	2	1	3	1	3	6	1	7	2	2	2	1.55102	4	3	2	1
1	2	1	1	3	1	1	3	2	3	1	1	3	3	2.1	3	2	3	0.45	1	4	1	3	1	1	3	2	4	2	5	4	2	1	6	2	1	4	2	3	1	6	2	1	3	1	1.52381	4	2	2	1
2	3	4	1	2	2	1	1	3	2	2	1	1	1	1.6	4	1	3	0	1	3	2	7	2	3	4	3	3	1	7	2	2	1	3	1	4	3	5	1	6	2	7	3	3	3	1.82313	2	4	2	4
1	1	1	2	1	2	1	3	1	3	3	1	4	1	2	4	2	4	0.8	7	7	5	2	5	4	2	5	1	4	3	5	2	7	7	4	3	2	3	5	3	3	2	4	4	7	2.17687	2	1	4	3
2	2	1	1	1	3	3	2	1	3	2	1	1	2	1.9	2	1	2	0	7	7	7	7	7	7	7	5	7	7	5	7	3	7	4	7	7	7	7	7	7	7	5	7	6	2	3.48299	4	4	1	4
2	1	2	2	1	3	4	1	3	2	3	2	1	3	2.3	1	1	3	0	7	7	7	2	7	2	7	7	6	7	7	7	4	7	7	7	7	7	7	2	7	3	6	7	7	7	3.48299	2	4	1	4
1	3	2	1	1	2	2	1	1	1	2	1	1	3	1.5	3	3	1	0.3	7	4	7	2	2	2	3	7	7	4	5	3	7	5	2	3	2	2	3	5	7	7	4	4	4	2	2.39456	4	3	4	4
2	3	2	1	3	1	1	1	1	4	2	3	2	1	1.9	1	2	2	0.1	7	7	7	7	7	7	6	7	6	4	6	2	7	5	7	7	7	7	7	7	6	7	7	7	2	7	3.48299	3	4	2	1
1	1	3	1	2	1	3	1	3	1	2	1	3	2	1.9	3	2	2	0.3	6	7	7	7	7	3	4	7	7	7	7	2	7	5	7	4	5	7	3	7	7	7	7	7	6	7	3.34694	1	4	1	3
1	2	4	2	1	2	2	1	3	2	3	1	3	1	1.9	1	1	3	0	4	3	1	3	1	2	1	2	4	3	1	1	2	1	2	4	2	5	1	1	3	2	4	2	4	2	1.33333	3	1	2	2
1	2	4	2	4	1	1	3	3	1	2	2	1	3	2.1	3	2	4	0.6	4	2	2	4	7	2	1	3	2	3	1	2	2	2	1	7	1	7	3	7	7	1	2	4	2	4	1.7415	2	1	2	2
1	3	2	1	1	2	3	2	1	3	3	1	3	2	2.1	2	2	3	0.3	5	2	5	3	3	3	5	3	2	5	2	5	3	7	5	3	7	4	3	4	4	2	4	4	2	4	2.20408	3	2	1	1
2	2	1	2	2	3	3	3	2	1	2	3	2	2	2.3	2	2	2	0.2	3	1	1	3	5	5	7	3	5	7	7	2	4	2	3	2	5	3	4	1	5	3	7	5	1	3	2.28571	3	1	3	1
2	2	1	1	4	1	1	2	1	3	3	1	1	4	2.1	2	2	2	0.2	1	2	3	3	4	1	3	3	6	2	1	6	4	3	1	3	3	6	1	1	4	2	3	7	3	3	1.79592	1	1	3	1
2	3	4	2	2	2	1	1	3	1	2	1	3	2	1.8	3	2	2	0.3	3	3	2	2	4	1	3	4	1	4	4	7	3	4	2	3	3	4	3	3	2	4	4	4	7	5	2.04082	3	2	1	3
2	1	4	2	3	1	3	3	2	1	1	4	2	3	2.3	2	2	3	0.3	7	1	7	5	3	7	7	7	7	7	1	7	7	6	5	7	5	6	7	5	2	7	6	4	7	7	3.37415	2	3	2	3
2	3	3	2	3	2	3	2	2	1	3	2	3	2	2.3	2	1	5	0	2	2	7	6	5	7	7	4	6	5	7	7	7	3	3	4	7	7	6	7	7	1	7	5	7	7	3.29252	2	3	1	1
2	1	1	2	3	1	1	2	1	1	2	3	2	2	1.8	1	1	2	0	4	4	4	2	4	4	5	5	3	3	7	3	7	4	5	5	1	1	4	5	3	4	7	7	4	7	2.55782	2	2	3	1
1	1	4	2	1	3	4	2	2	3	2	2	3	1	2.3	2	3	4	0.8	7	7	7	7	7	7	7	7	6	6	7	7	7	4	7	3	7	7	7	7	4	3	4	7	7	5	3.42857	2	2	3	2
1	2	1	1	2	1	2	4	1	3	2	3	3	1	2.2	3	3	2	0.6	5	7	7	2	4	3	5	2	7	4	7	2	7	2	5	7	2	4	4	5	5	4	5	5	5	2	2.5034	1	3	2	2
1	3	1	2	3	3	2	2	3	1	1	3	1	2	2.1	3	3	2	0.6	7	7	7	2	7	7	3	7	7	3	7	7	3	7	7	7	7	3	2	7	6	7	7	7	7	7	3.40136	1	1	1	3
2	2	4	2	1	1	2	3	1	2	1	3	3	3	2	3	2	3	0.45	7	7	7	7	2	6	2	3	2	7	3	7	6	3	7	7	7	7	4	7	6	7	7	2	7	7	3.10204	1	2	3	3
2	3	4	2	2	3	4	2	4	2	2	3	2	3	2.7	1	3	2	0.2	2	2	2	3	4	5	3	3	4	4	2	4	4	4	1	3	2	4	3	7	3	2	4	1	3	1	1.82313	2	2	1	1
2	1	3	1	1	2	3	4	1	2	1	1	1	1	1.7	1	2	2	0.1	4	1	1	1	1	1	2	2	2	4	2	3	2	2	6	2	1	3	2	4	4	2	4	2	1	4	1.4966	2	2	3	1
2	3	2	2	1	1	4	2	1	2	3	3	2	2	2.1	4	4	1	0.6	4	7	3	1	1	7	7	7	7	3	7	7	2	6	7	5	7	4	7	1	7	6	4	5	7	1	3.10204	3	3	1	3
[truncated: 9 more columns]
